# Supplementary material for: Mitochondria‐Targeting Moieties Based on N‐Tethered Pyridinium Cations
Source: Angew Chem Int Ed Engl. 2026 May 20;65(29):e7158257. doi: 10.1002/anie.7158257 (PMC13360495; doi:10.1002/anie.7158257)
Supplement: Supplementary file 3 — Supporting File 3: anie72668‐sup‐0003‐Data.zip. [file ANIE-65-e7158257-s003.zip]

Archive with 1 entries (1 files):
- Compound 7b_2.cif
