# Supplementary material for: Mitochondria‐Targeting Moieties Based on N‐Tethered Pyridinium Cations
Source: Angew Chem Int Ed Engl. 2026 May 20;65(29):e7158257. doi: 10.1002/anie.7158257 (PMC13360495; doi:10.1002/anie.7158257)
Supplement: Supplementary file 3 — Supporting File 3: anie72668‐sup‐0003‐Data.zip. [file ANIE-65-e7158257-s003.zip › Compound 7b_2.cif]

data_eid347_2
_audit_creation_date               2025-12-05
_audit_creation_method
;
Olex2 1.5-ac7-018
(compiled 2025.08.06 svn.rb7424aed for Rigaku Oxford Diffraction, GUI svn.r7314)
;
_shelx_SHELXL_version_number       '2019/3'
loop_
  _audit_author_name
  _audit_author_email
  _audit_author_address
 'Virant, M.' miha.virant@ijs.si
;
Jozef Stefan Institute
Jamova cesta 39
Ljubljana
1000
Slovenia
;

_audit_contact_author_address
;
Jozef Stefan Institute
Jamova cesta 39
Ljubljana
1000
Slovenia
;
_audit_contact_author_email        miha.virant@ijs.si
_audit_contact_author_name         'Virant, M.'
_audit_contact_author_phone        ''
_publ_contact_author_id_orcid      0000-0002-5919-3631
_publ_section_references
;
Bourhis, L.J., Dolomanov, O.V., Gildea, R.J., Howard, J.A.K., Puschmann, H.
 (2015). Acta Cryst. A71, 59-75.

Dolomanov, O.V., Bourhis, L.J., Gildea, R.J, Howard, J.A.K. & Puschmann, H.
 (2009), J. Appl. Cryst. 42, 339-341.

Sheldrick, G.M. (2015). Acta Cryst. C71, 3-8.
;
_chemical_name_common              ?
_chemical_name_systematic          ?
_chemical_formula_moiety           'C20 H20 N, Cl'
_chemical_formula_sum              'C20 H20 Cl N'
_chemical_formula_weight           309.82
_chemical_absolute_configuration   ?
_chemical_melting_point            ?
_chemical_oxdiff_formula           'C20 H20 Cl N'
_chemical_oxdiff_usercomment       '100 K, MV'
loop_
  _atom_type_symbol
  _atom_type_description
  _atom_type_scat_dispersion_real
  _atom_type_scat_dispersion_imag
  _atom_type_scat_source
 'C' 'C' 0.0181 0.0091 'International Tables Vol C Tables 4.2.6.8 and 6.1.1.4'
 'H' 'H' 0.0000 0.0000 'International Tables Vol C Tables 4.2.6.8 and 6.1.1.4'
 'Cl' 'Cl' 0.3639 0.7018 'International Tables Vol C Tables 4.2.6.8 and 6.1.1.4'
 'N' 'N' 0.0311 0.0180 'International Tables Vol C Tables 4.2.6.8 and 6.1.1.4'

_shelx_space_group_comment
;
The symmetry employed for this shelxl refinement is uniquely defined
by the following loop, which should always be used as a source of
symmetry information in preference to the above space-group names.
They are only intended as comments.
;
_space_group_crystal_system        'monoclinic'
_space_group_IT_number             7
_space_group_name_H-M_alt          'P 1 c 1'
_space_group_name_Hall             'P -2yc'
loop_
  _space_group_symop_operation_xyz
 'x, y, z'
 'x, -y, z+1/2'

_cell_length_a                     7.41154(3)
_cell_length_b                     16.38991(6)
_cell_length_c                     13.60358(5)
_cell_angle_alpha                  90
_cell_angle_beta                   96.3857(3)
_cell_angle_gamma                  90
_cell_volume                       1642.235(11)
_cell_formula_units_Z              4
_cell_measurement_reflns_used      48210
_cell_measurement_temperature      100.00(10)
_cell_measurement_theta_max        75.9570
_cell_measurement_theta_min        4.2320
_shelx_estimated_absorpt_T_max     0.840
_shelx_estimated_absorpt_T_min     0.740
_exptl_absorpt_coefficient_mu      2.003
_exptl_absorpt_correction_T_max    1.000
_exptl_absorpt_correction_T_min    0.630
_exptl_absorpt_correction_type     gaussian
_exptl_absorpt_process_details
;
CrysAlisPro 1.171.44.123a (Rigaku Oxford Diffraction, 2025)
Numerical absorption correction based on gaussian integration over
a multifaceted crystal model
Empirical absorption correction using spherical harmonics,
implemented in SCALE3 ABSPACK scaling algorithm.
;
_exptl_absorpt_special_details     ?
_exptl_crystal_colour              colourless
_exptl_crystal_colour_primary      colourless
_exptl_crystal_density_diffrn      1.253
_exptl_crystal_density_meas        ?
_exptl_crystal_density_method      ?
_exptl_crystal_description         irregular
_exptl_crystal_F_000               656
loop_
  _exptl_crystal_face_index_h
  _exptl_crystal_face_index_k
  _exptl_crystal_face_index_l
  _exptl_crystal_face_perp_dist
 0 0 -1 0.0545
 0 0 1 0.0545
 -2 -1 1 0.0692
 -1 1 1 0.0583
 1 2 0 0.0708
 1 -1 -1 0.0617
 0 1 0 0.0582
 1 -2 -2 0.0483
 1 2 -2 0.0744
 -1 -2 2 0.0862
 0 1 -1 0.0611
 0 1 1 0.0381
 0 -1 -1 0.0536
 -1 2 1 0.0459
 0 -2 -1 0.0686
 -1 -2 1 0.0869
 0 -2 1 0.0827
 1 -2 1 0.0773
 1 0 2 0.0559
 2 2 8 0.0459
 -2 1 0 0.0534
 0 1 2 0.0407
 1 -4 7 0.0605
 2 -9 -2 0.0712
 -1 7 7 0.0383
 1 0 8 0.0479
 -1 9 5 0.0421
 1 5 -8 0.0546
 1 -3 -8 0.0441
 -3 -5 -6 0.0492
 -2 -1 -1 0.0494

_exptl_crystal_size_max            0.16
_exptl_crystal_size_mid            0.13
_exptl_crystal_size_min            0.09
loop_
  _exptl_oxdiff_crystal_face_indexfrac_h
  _exptl_oxdiff_crystal_face_indexfrac_k
  _exptl_oxdiff_crystal_face_indexfrac_l
  _exptl_oxdiff_crystal_face_x
  _exptl_oxdiff_crystal_face_y
  _exptl_oxdiff_crystal_face_z
 -0.0000 -0.0000 -1.0000 0.0135 0.1034 -0.0459
 0.0000 0.0000 1.0000 -0.0135 -0.1034 0.0459
 -2.0000 -1.0000 1.0000 -0.4137 0.0321 0.1184
 -1.0000 1.0000 1.0000 -0.1451 0.0068 0.1979
 1.0000 2.0000 -0.0000 0.2685 -0.0253 0.0795
 1.0000 -1.0000 -1.0000 0.1451 -0.0068 -0.1979
 0.0000 1.0000 -0.0000 0.0456 0.0283 0.0771
 1.0000 -2.0000 -2.0000 0.1129 0.0683 -0.3209
 1.0000 2.0000 -2.0000 0.2955 0.1816 -0.0123
 -1.0000 -2.0000 2.0000 -0.2955 -0.1816 0.0123
 -0.0000 1.0000 -1.0000 0.0591 0.1317 0.0312
 -0.0000 1.0000 1.0000 0.0322 -0.0751 0.1230
 0.0000 -1.0000 -1.0000 -0.0322 0.0751 -0.1230
 -1.0000 2.0000 1.0000 -0.0995 0.0351 0.2750
 0.0000 -2.0000 -1.0000 -0.0778 0.0468 -0.2002
 -1.0000 -2.0000 1.0000 -0.2820 -0.0781 -0.0336
 0.0000 -2.0000 1.0000 -0.1047 -0.1601 -0.1084
 1.0000 -2.0000 1.0000 0.0726 -0.2420 -0.1832
 1.0000 -0.0000 2.0000 0.1504 -0.2888 0.0170
 2.0000 2.0000 8.0000 0.3382 -0.9348 0.3718
 -2.0000 1.0000 -0.0000 -0.3090 0.1922 0.2268
 -0.0000 1.0000 2.0000 0.0187 -0.1786 0.1689
 1.0000 -4.0000 7.0000 -0.0994 -0.9193 -0.0621
 2.0000 -9.0000 -2.0000 -0.0292 -0.2118 -0.9357
 -1.0000 7.0000 7.0000 0.0479 -0.4440 0.9361
 1.0000 -0.0000 8.0000 0.0697 -0.9095 0.2924
 -1.0000 9.0000 5.0000 0.1661 -0.1805 0.9986
 1.0000 5.0000 -8.0000 0.5131 0.8871 -0.0563
 1.0000 -3.0000 -8.0000 0.1481 0.6606 -0.6734
 -3.0000 -5.0000 -6.0000 -0.6793 0.7249 -0.4366
 -2.0000 -1.0000 -1.0000 -0.3868 0.2390 0.0266

_exptl_transmission_factor_max     ?
_exptl_transmission_factor_min     ?
_diffrn_reflns_av_R_equivalents    0.0286
_diffrn_reflns_av_unetI/netI       0.0127
_diffrn_reflns_Laue_measured_fraction_full  1.000
_diffrn_reflns_Laue_measured_fraction_max  0.999
_diffrn_reflns_limit_h_max         9
_diffrn_reflns_limit_h_min         -9
_diffrn_reflns_limit_k_max         20
_diffrn_reflns_limit_k_min         -20
_diffrn_reflns_limit_l_max         17
_diffrn_reflns_limit_l_min         -17
_diffrn_reflns_number              61375
_diffrn_reflns_point_group_measured_fraction_full  1.000
_diffrn_reflns_point_group_measured_fraction_max  0.995
_diffrn_reflns_theta_full          67.684
_diffrn_reflns_theta_max           76.147
_diffrn_reflns_theta_min           4.239
_diffrn_ambient_environment        N~2~
_diffrn_ambient_temperature        100.00(10)
_diffrn_detector                   'Hybrid Pixel Array Detector'
_diffrn_detector_area_resol_mean   13.3333
_diffrn_detector_type              'Eiger2 R CdTe 1M2 1M'
_diffrn_measured_fraction_theta_full  1.000
_diffrn_measured_fraction_theta_max  0.999
_diffrn_measurement_details
;
List of Runs (angles in degrees, time in seconds):

  # Type    Start    End  Width  t~exp~   \w     \q     \k     \f   Frames
--------------------------------------------------------------------------
  1  \w   -103.00 -55.00   0.50    1.00    --  -48.19 -46.00 136.00   96
  2  \w    -43.00  18.00   0.50    1.00    --  -48.19  46.00 -73.00  122
  3  \w     13.00  39.00   0.50    1.00    --   48.19 -46.00 136.00   52
  4  \w     70.00  97.00   0.50    1.00    --   48.19  46.00 -73.00   54
  5  \w   -131.00-105.00   0.50    2.00    --  -82.50 -46.00 136.00   52
  6  \w    -54.00 -24.00   0.50    2.00    --  -82.50  46.00 -73.00   60
  7  \w    117.00 167.00   0.50    2.00    --  104.00  46.00 -73.00  100
  8  \w    -38.00 -10.00   0.50    1.00    --    2.00 121.00-172.27   56
  9  \w    -35.00  -9.00   0.50    1.00    --    6.00 120.00-107.79   52
 10  \w    -11.00  25.00   0.50    1.00    --   18.00  96.00  76.38   72
 11  \w      2.00  31.00   0.50    1.00    --   22.00  95.00 -23.35   58
 12  \w     11.00  39.00   0.50    1.00    --   34.00  89.00-160.59   56
 13  \w     11.00  36.00   0.50    1.00    --   38.00  90.00-112.15   50
 14  \w     12.00  37.00   0.50    1.00    --   38.00  88.00  -8.66   50
 15  \w     16.00  41.00   0.50    1.00    --   42.00  87.00 -88.70   50
 16  \w     15.00  40.00   0.50    1.00    --   42.00  89.00  42.13   50
 17  \w     16.00  43.00   0.50    1.00    --   42.00  88.00 162.74   54
 18  \w    -83.00 -13.00   0.50    1.00    --  -48.19 125.00  60.00  140
 19  \w    -53.00 -27.00   0.50    1.00    --  -48.19 -77.00  90.00   52
 20  \w     39.00  89.00   0.50    1.00    --   48.19-125.00  90.00  100
 21  \w     30.00  56.00   0.50    1.00    --   48.19  77.00-150.00   52
 22  \w     73.00 108.00   0.50    1.00    --   54.00  74.00 147.38   70
 23  \w     35.00  61.00   0.50    1.00    --   54.00  74.00 147.38   52
 24  \w     34.00  59.00   0.50    1.00    --   54.00  75.00 -11.92   50
 25  \w     38.00  90.00   0.50    1.00    --   58.00  73.00 -49.98  104
 26  \w     85.00 111.00   0.50    1.00    --   58.00  73.00 108.99   52
 27  \w     38.00  76.00   0.50    1.00    --   58.00  74.00  -0.04   76
 28  \w     37.00  72.00   0.50    1.00    --   58.00  76.00  18.01   70
 29  \w     39.00  79.00   0.50    1.00    --   58.00  73.00 108.99   80
 30  \w     37.00  86.00   0.50    1.00    --   58.00  75.00-158.41   98
 31  \w    -68.00 -40.00   0.50    1.00    --  -62.00 -77.00  85.46   56
 32  \w     42.00  68.00   0.50    1.00    --   62.00  73.00-132.90   52
 33  \w     41.00  76.00   0.50    1.00    --   62.00  77.00  61.84   70
 34  \w     46.00  72.00   0.50    1.00    --   66.00  74.00-114.49   52
 35  \w     46.00  73.00   0.50    1.00    --   66.00  74.00 144.12   54
 36  \w     45.00  71.00   0.50    1.00    --   66.00  76.00 -90.46   52
 37  \w     46.00  72.00   0.50    1.00    --   66.00  75.00 -65.71   52
 38  \w     49.00  75.00   0.50    1.00    --   70.00  76.00  32.19   52
 39  \w     49.00  75.00   0.50    1.00    --   70.00  76.00 -36.24   52
 40  \w     49.00  75.00   0.50    1.00    --   70.00  75.00-139.59   52
 41  \w    -77.00 -52.00   0.50    1.00    --  -70.00 -73.00 -81.42   50
 42  \w    -78.00 -52.00   0.50    1.00    --  -70.00 -68.00 -41.04   52
 43  \w    -79.00 -53.00   0.50    1.00    --  -74.00 -75.00 -39.39   52
 44  \w    -84.00 -57.00   0.50    1.00    --  -74.00 -67.00 161.37   54
 45  \w    -84.00 -58.00   0.50    2.00    --  -78.00 -74.00 134.34   52
 46  \w    -86.00 -60.00   0.50    2.00    --  -78.00 -73.00  62.44   52
 47  \w    -93.00 -61.00   0.50    2.00    --  -82.00 -75.00  98.14   64
 48  \w   -132.00-107.00   0.50    2.00    --  -82.00 -75.00  98.14   50
 49  \w   -137.00 -61.00   0.50    2.00    --  -82.00 -75.00-151.06  152
 50  \w    -89.00 -63.00   0.50    2.00    --  -82.50 -73.00 119.75   52
 51  \w    -89.00 -61.00   0.50    2.00    --  -82.50 -77.00 -90.00   56
 52  \w    -89.00 -63.00   0.50    2.00    --  -82.50 -72.00-108.27   52
 53  \w   -100.00 -63.00   0.50    2.00    --  -82.50 -72.00   5.69   74
 54  \w    -86.00 -61.00   0.50    2.00    --  -82.50 -77.00   0.00   50
 55  \w    -87.00 -62.00   0.50    2.00    --  -82.50 -77.00  90.00   50
 56  \w   -108.00 -64.00   0.50    2.00    --  -82.50 -71.00 -27.83   88
 57  \w    -88.00 -62.00   0.50    2.00    --  -82.50 -77.00  30.00   52
 58  \w    -90.00 -64.00   0.50    2.00    --  -82.50 -69.00 153.53   52
 59  \w    -86.00 -61.00   0.50    2.00    --  -82.50 -77.00-180.00   50
 60  \w    -90.00 -65.00   0.50    2.00    --  -82.50 -69.00 119.50   50
 61  \w   -101.00 -66.00   0.50    2.00    --  -82.50 -69.00 -79.74   70
 62  \w    -89.00 -63.00   0.50    2.00    --  -82.50 -73.00-133.17   52
 63  \w    -88.00 -63.00   0.50    2.00    --  -82.50 -73.00  47.01   50
 64  \w   -109.00 -63.00   0.50    2.00    --  -82.50 -73.00 -60.17   92
 65  \w     83.00 110.00   0.50    2.00    --  104.00  77.00 120.00   54
 66  \w     43.00  69.00   0.50    2.00    --  104.00-125.00 120.00   52
 67  \w    103.00 171.00   0.50    2.00    --  104.00  45.00   0.00  136
 68  \w    126.00 151.00   0.50    2.00    --  104.00  77.00 -30.00   50
 69  \w    129.00 160.00   0.50    2.00    --  104.00  77.00 120.00   62
 70  \w     83.00 109.00   0.50    2.00    --  104.00  77.00   0.00   52
 71  \w     47.00 105.00   0.50    2.00    --  104.00 -79.00  -6.45  116
 72  \w     90.00 142.00   0.50    2.00    --  104.00  61.00  90.00  104
 73  \w     83.00 113.00   0.50    2.00    --  104.00  77.00 -30.00   60
 74  \w     91.00 164.00   0.50    2.00    --  104.00  61.00  60.00  146
 75  \w     78.00 105.00   0.50    2.00    --  104.00 -95.00-120.00   54
 76  \w     90.00 139.00   0.50    2.00    --  104.00  61.00 -30.00   98
 77  \w     43.00  80.00   0.50    2.00    --  104.00-125.00 -60.00   74
 78  \w     90.00 131.00   0.50    2.00    --  104.00  61.00-180.00   82
 79  \w     80.00 105.00   0.50    2.00    --  104.00 -95.00 120.00   50
 80  \w     46.00  74.00   0.50    2.00    --  104.00 -95.00 120.00   56
 81  \w     83.00 122.00   0.50    2.00    --  104.00  77.00 -90.00   78
 82  \w     78.00 104.00   0.50    2.00    --  104.00 -95.00   0.00   52
 83  \w     46.00  73.00   0.50    2.00    --  104.00 -95.00   0.00   54
 84  \w    111.00 156.00   0.50    2.00    --  104.00 125.00  90.00   90
 85  \w    125.00 151.00   0.50    2.00    --  104.00  45.00-120.00   52
 86  \w    121.00 158.00   0.50    2.00    --  104.00  77.00-150.00   74
 87  \w     83.00 112.00   0.50    2.00    --  104.00  77.00-150.00   58
 88  \w     47.00  79.00   0.50    2.00    --  104.00 -95.00-180.00   64
 89  \w    121.00 158.00   0.50    2.00    --  104.00 125.00-180.00   74
 90  \w    123.00 156.00   0.50    2.00    --  104.00  77.00 -60.00   66
 91  \w    125.00 161.00   0.50    2.00    --  104.00  77.00  90.00   72
 92  \w     83.00 111.00   0.50    2.00    --  104.00-125.00 -90.00   56
 93  \w     42.00  68.00   0.50    2.00    --  104.00-125.00 -90.00   52
 94  \w     76.00 101.00   0.50    2.00    --  104.00 -95.00  90.00   50
 95  \w     42.00  73.00   0.50    2.00    --  104.00 -95.00  90.00   62
 96  \w     91.00 139.00   0.50    2.00    --  104.00  61.00 120.00   96
 97  \w     93.00 141.00   0.50    2.00    --  104.00  61.00 -90.00   96
 98  \w     43.00  69.00   0.50    2.00    --  104.00-125.00 -30.00   52
 99  \w     43.00  68.00   0.50    2.00    --  104.00-125.00  60.00   50
100  \w     83.00 109.00   0.50    2.00    --  104.00  77.00 -60.00   52
101  \w     94.00 145.00   0.50    2.00    --  104.00  61.00-120.00  102
102  \w    132.00 163.00   0.50    2.00    --  104.00 125.00-150.00   62
103  \w    131.00 175.00   0.50    2.00    --  104.00  15.00-150.00   88
104  \w    126.00 161.00   0.50    2.00    --  104.00 125.00 -30.00   70
105  \w     98.00 123.00   0.50    2.00    --  104.00  15.00-150.00   50
106  \w     64.00 105.00   0.50    2.00    --  104.00 -95.00 -90.00   82
107  \w     54.00 104.00   0.50    2.00    --  104.00 -95.00 150.00  100
108  \w    117.00 165.00   0.50    2.00    --  104.00 125.00  60.00   96
109  \w    113.00 159.00   0.50    2.00    --  104.00 125.00 150.00   92
110  \w    100.00 167.00   0.50    2.00    --  104.00  45.00 -30.00  134
111  \w    123.00 155.00   0.50    2.00    --  104.00  45.00  90.00   64
112  \w    124.00 153.00   0.50    2.00    --  104.00  77.00 150.00   58
113  \w     90.00 154.00   0.50    2.00    --  104.00  61.00-150.00  128
114  \w     83.00 117.00   0.50    2.00    --  104.00  77.00 150.00   68
115  \w     63.00  92.00   0.50    2.00    --  104.00 -77.00 -60.00   58
116  \w    132.00 157.00   0.50    2.00    --  104.00 125.00 -90.00   50
117  \w     43.00  68.00   0.50    2.00    --  104.00 -95.00-120.00   50
118  \w     42.00  90.00   0.50    2.00    --  104.00-125.00 150.00   96
119  \w     41.00  75.00   0.50    2.00    --  104.00 -95.00 -60.00   68
120  \w     78.00 103.00   0.50    2.00    --  104.00 -95.00 -60.00   50
121  \w     43.00  69.00   0.50    2.00    --  104.00 -95.00 -30.00   52
122  \w     47.00  72.00   0.50    2.00    --  104.00 -95.00  30.00   50
123  \w     80.00 105.00   0.50    2.00    --  104.00 -95.00  30.00   50
124  \w     45.00  70.00   0.50    2.00    --  104.00-125.00-180.00   50
125  \w     79.00 110.00   0.50    2.00    --  104.00-125.00-180.00   62
126  \w     83.00 111.00   0.50    2.00    --  104.00  77.00  90.00   56
127  \w     81.00 106.00   0.50    2.00    --  104.00-125.00  90.00   50
128  \w     44.00  69.00   0.50    2.00    --  104.00-125.00  90.00   50
129  \w     83.00 138.00   0.50    2.00    --  104.00  77.00-180.00  110
130  \w     43.00 110.00   0.50    2.00    --  104.00-125.00-120.00  134
131  \w     42.00  68.00   0.50    2.00    --  104.00 -95.00  60.00   52
132  \w     80.00 105.00   0.50    2.00    --  104.00 -95.00  60.00   50
133  \w     51.00  76.00   0.50    2.00    --  104.00-125.00  30.00   50
134  \w    119.00 158.00   0.50    2.00    --  104.00 125.00   0.00   78
135  \w     93.00 127.00   0.50    2.00    --  104.00  61.00   0.00   68
136  \w    110.00 153.00   0.50    2.00    --  104.00 125.00-120.00   86
137  \w     83.00 136.00   0.50    2.00    --  104.00  77.00  60.00  106
138  \w     52.00  80.00   0.50    2.00    --  104.00 -84.00 165.32   56
139  \w     94.00 158.00   0.50    2.00    --  104.00  61.00  30.00  128
140  \w    140.00 165.00   0.50    2.00    --  104.00  61.00 150.00   50
141  \w     90.00 119.00   0.50    2.00    --  104.00  61.00 150.00   58
142  \w     83.00 153.00   0.50    2.00    --  104.00  77.00-120.00  140
143  \w    108.00 135.00   0.50    2.00    --  104.00  45.00 150.00   54
144  \w     91.00 163.00   0.50    2.00    --  104.00  61.00 -60.00  144
145  \w     83.00 136.00   0.50    2.00    --  104.00  77.00  30.00  106
146  \w    117.00 149.00   0.50    2.00    --  104.00 125.00 -60.00   64
147  \w     86.00 111.00   0.50    2.00    --  104.00-125.00  30.00   50
148  \w     51.00  76.00   0.50    2.00    --  104.00 -77.00-150.00   50
149  \w     82.00 107.00   0.50    2.00    --  104.00 -84.00 165.32   50
150  \w    119.00 144.00   0.50    2.00    --  104.00  77.00   0.00   50
;
_diffrn_measurement_device         'four-circle diffractometer'
_diffrn_measurement_device_type   
 'XtaLAB Synergy, Dualflex, Eiger2 R CdTe 1M2 1M'
_diffrn_measurement_method         '\w scans'
_diffrn_orient_matrix_type        
 'CrysAlisPro convention (1999,Acta A55,543-557)'
_diffrn_orient_matrix_UB_11        0.1772930000
_diffrn_orient_matrix_UB_12        0.0456279000
_diffrn_orient_matrix_UB_13        -0.0134554000
_diffrn_orient_matrix_UB_21        -0.0819430000
_diffrn_orient_matrix_UB_22        0.0283089000
_diffrn_orient_matrix_UB_23        -0.1034395000
_diffrn_orient_matrix_UB_31        -0.0748189000
_diffrn_orient_matrix_UB_32        0.0771440000
_diffrn_orient_matrix_UB_33        0.0458974000
_diffrn_oxdiff_digest_hkl
;
436f5b03d8436f576ea7dfc71aa5a92ff03d93
;
_diffrn_oxdiff_digest_od_ed
;

;
_diffrn_oxdiff_measurement_exp_name  EID347_2.par
_diffrn_radiation_monochromator    mirror
_diffrn_radiation_probe            x-ray
_diffrn_radiation_type             'Cu K\a'
_diffrn_radiation_wavelength       1.54184
_diffrn_source                     'micro-focus sealed X-ray tube'
_diffrn_source_type                'PhotonJet (Cu) X-ray Source'
_reflns_Friedel_coverage           0.988
_reflns_Friedel_fraction_full      1.000
_reflns_Friedel_fraction_max       0.992
_reflns_number_gt                  6822
_reflns_number_total               6857
_reflns_special_details
;
 Reflections were merged by SHELXL according to the crystal
 class for the calculation of statistics and refinement.
 
 _reflns_Friedel_fraction is defined as the number of unique
 Friedel pairs measured divided by the number that would be
 possible theoretically, ignoring centric projections and
 systematic absences. Completness statistics refer to single and
 composite reflections containing twin component 1 only.
;
_reflns_threshold_expression       'I > 2\s(I)'
_computing_cell_refinement         'CrysAlisPro 1.171.44.123a (Rigaku OD, 2025)'
_computing_data_collection        
 'CrysAlisPro system (CCD 43.143a 64-bit (release 25-10-2024))'
_computing_data_reduction          'CrysAlisPro 1.171.44.123a (Rigaku OD, 2025)'
_computing_molecular_graphics      'Olex2 1.5-ac7-018 (Dolomanov et al., 2009)'
_computing_publication_material    'Olex2 1.5-ac7-018 (Dolomanov et al., 2009)'
_computing_structure_refinement    'SHELXL 2019/3 (Sheldrick, 2015)'
_computing_structure_solution     
 'olex2.solve 1.5-ac7-018 (Bourhis et al., 2015)'
_refine_diff_density_max           0.600
_refine_diff_density_min           -0.209
_refine_diff_density_rms           0.052
_refine_ls_abs_structure_details
;
 Refined as an inversion twin.
;
_refine_ls_abs_structure_Flack     0.178(12)
_refine_ls_extinction_coef         .
_refine_ls_extinction_method       none
_refine_ls_goodness_of_fit_ref     1.033
_refine_ls_hydrogen_treatment      constr
_refine_ls_matrix_type             full
_refine_ls_number_parameters       452
_refine_ls_number_reflns           6857
_refine_ls_number_restraints       329
_refine_ls_R_factor_all            0.0330
_refine_ls_R_factor_gt             0.0330
_refine_ls_restrained_S_all        1.036
_refine_ls_shift/su_max            0.001
_refine_ls_shift/su_mean           0.000
_refine_ls_structure_factor_coef   Fsqd
_refine_ls_weighting_details      
 'w=1/[\s^2^(Fo^2^)+(0.0712P)^2^+0.3501P] where P=(Fo^2^+2Fc^2^)/3'
_refine_ls_weighting_scheme        calc
_refine_ls_wR_factor_gt            0.0944
_refine_ls_wR_factor_ref           0.0945
_refine_special_details
;
 Refined as a 2-component inversion twin.
;
_olex2_refinement_description
;
1. Twinned data refinement
 Scales: 0.82237
 0.17763
2. Restrained distances
 C39A-C38
 1.533 with sigma of 0.01
 C39B-C38
 1.533 with sigma of 0.01
3. Rigid body (RIGU) restrains
 All non-hydrogen atoms
 with sigma for 1-2 distances of 0.004 and sigma for 1-3 distances of 0.004
4. Others
 1*[Sof(Cl2A)]+1*[Sof(Cl2B)]+1*[Sof(Cl2C)]+1*[Sof(Cl2D)]+1*[Sof(Cl2E)]=1 with
 esd of 0.0001
 Sof(H38C)=Sof(H38D)=Sof(C39B)=Sof(H39D)=Sof(H39E)=Sof(H39F)=1-FVAR(1)
 Sof(H38A)=Sof(H38B)=Sof(C39A)=Sof(H39A)=Sof(H39B)=Sof(H39C)=FVAR(1)
5.a Secondary CH2 refined with riding coordinates:
 C18(H18A,H18B), C19(H19A,H19B), C37(H37A,H37B), C38(H38A,H38B), C38(H38C,H38D)
5.b Aromatic/amide H refined with riding coordinates:
 C23(H23), C31(H31), C3(H3), C5(H5), C1(H1), C30(H30), C8(H8), C33(H33),
 C15(H15), C17(H17), C21(H21), C16(H16), C7(H7), C29(H29), C13(H13), C25(H25),
 C11(H11), C9(H9), C27(H27), C28(H28), C34(H34), C35(H35), C14(H14), C10(H10),
 C1R(H1R), C36(H36)
5.c Idealised Me refined as rotating group:
 C20(H20A,H20B,H20C), C39A(H39A,H39B,H39C), C39B(H39D,H39E,H39F)
;
_atom_sites_solution_hydrogens     geom
_atom_sites_solution_primary       iterative
_atom_sites_solution_secondary     ?
loop_
  _atom_site_label
  _atom_site_type_symbol
  _atom_site_fract_x
  _atom_site_fract_y
  _atom_site_fract_z
  _atom_site_U_iso_or_equiv
  _atom_site_adp_type
  _atom_site_occupancy
  _atom_site_site_symmetry_order
  _atom_site_calc_flag
  _atom_site_refinement_flags_posn
  _atom_site_refinement_flags_adp
  _atom_site_refinement_flags_occupancy
  _atom_site_disorder_assembly
  _atom_site_disorder_group
 N1 N 0.0137(2) 0.91035(11) 0.07889(14) 0.0180(4) Uani 1 1 d . . . . .
 N2 N 0.3410(3) 0.61120(12) 0.35943(16) 0.0255(4) Uani 1 1 d . . . . .
 C24 C 0.4465(3) 0.73033(15) 0.44739(17) 0.0226(5) Uani 1 1 d . . . . .
 C23 C 0.4696(3) 0.76727(14) 0.35729(17) 0.0206(4) Uani 1 1 d . . . . .
 H23 H 0.512685 0.821831 0.356558 0.025 Uiso 1 1 calc R U . . .
 C4 C -0.0274(3) 0.78659(14) 0.16463(16) 0.0184(4) Uani 1 1 d . . . . .
 C31 C 0.4467(3) 0.84677(15) 0.15795(17) 0.0211(4) Uani 1 1 d . . . . .
 H31 H 0.423567 0.881381 0.211160 0.025 Uiso 1 1 calc R U . . .
 C2 C 0.0245(3) 0.78589(13) -0.00924(16) 0.0181(4) Uani 1 1 d . . . . .
 C3 C -0.0031(3) 0.74416(14) 0.07769(17) 0.0194(4) Uani 1 1 d . . . . .
 H3 H -0.005313 0.686211 0.077699 0.023 Uiso 1 1 calc R U . . .
 C5 C -0.0196(3) 0.87108(14) 0.16215(16) 0.0187(4) Uani 1 1 d . . . . .
 H5 H -0.037928 0.901589 0.219592 0.022 Uiso 1 1 calc R U . . .
 C20 C -0.2457(3) 1.02257(15) -0.0533(2) 0.0271(5) Uani 1 1 d . . . . .
 H20A H -0.166159 1.046330 -0.098609 0.041 Uiso 1 1 calc R U . . .
 H20B H -0.366161 1.047741 -0.064796 0.041 Uiso 1 1 calc R U . . .
 H20C H -0.256359 0.963671 -0.064882 0.041 Uiso 1 1 calc R U . . .
 C22 C 0.4306(3) 0.72544(14) 0.26843(17) 0.0207(4) Uani 1 1 d . . . . .
 C18 C 0.0226(3) 1.00116(14) 0.07987(18) 0.0206(4) Uani 1 1 d . . . . .
 H18A H 0.104372 1.019839 0.031612 0.025 Uiso 1 1 calc R U . . .
 H18B H 0.073511 1.020075 0.146336 0.025 Uiso 1 1 calc R U . . .
 C32 C 0.4843(3) 0.77439(16) 0.54242(16) 0.0230(5) Uani 1 1 d . . . . .
 C26 C 0.4581(3) 0.76225(14) 0.17166(17) 0.0198(4) Uani 1 1 d . . . . .
 C1 C 0.0355(3) 0.87021(14) -0.00503(16) 0.0192(4) Uani 1 1 d . . . . .
 H1 H 0.058888 0.899991 -0.062175 0.023 Uiso 1 1 calc R U . . .
 C12 C -0.0555(3) 0.74362(14) 0.25843(17) 0.0189(4) Uani 1 1 d . . . . .
 C30 C 0.4694(3) 0.87988(15) 0.06582(18) 0.0248(5) Uani 1 1 d . . . . .
 H30 H 0.460138 0.937181 0.056010 0.030 Uiso 1 1 calc R U . . .
 C8 C 0.1382(3) 0.74084(16) -0.26821(17) 0.0248(5) Uani 1 1 d . . . . .
 H8 H 0.197038 0.766623 -0.318476 0.030 Uiso 1 1 calc R U . . .
 C33 C 0.4137(3) 0.85252(15) 0.55228(18) 0.0241(5) Uani 1 1 d . . . . .
 H33 H 0.342340 0.877472 0.498142 0.029 Uiso 1 1 calc R U . . .
 C15 C -0.1047(3) 0.66213(15) 0.43468(17) 0.0239(5) Uani 1 1 d . . . . .
 H15 H -0.121030 0.634399 0.494368 0.029 Uiso 1 1 calc R U . . .
 C6 C 0.0417(3) 0.74312(14) -0.10404(16) 0.0189(4) Uani 1 1 d . . . . .
 C17 C -0.0130(3) 0.78238(14) 0.34990(17) 0.0211(4) Uani 1 1 d . . . . .
 H17 H 0.033374 0.836458 0.352432 0.025 Uiso 1 1 calc R U . . .
 C21 C 0.3620(3) 0.64690(15) 0.27173(18) 0.0242(5) Uani 1 1 d . . . . .
 H21 H 0.329564 0.617898 0.211915 0.029 Uiso 1 1 calc R U . . .
 C16 C -0.0389(3) 0.74149(15) 0.43742(18) 0.0243(5) Uani 1 1 d . . . . .
 H16 H -0.011324 0.768216 0.499231 0.029 Uiso 1 1 calc R U . . .
 C7 C 0.1265(3) 0.78105(14) -0.17906(17) 0.0224(4) Uani 1 1 d . . . . .
 H7 H 0.175954 0.834260 -0.169027 0.027 Uiso 1 1 calc R U . . .
 C29 C 0.5055(3) 0.82969(17) -0.01154(17) 0.0282(5) Uani 1 1 d . . . . .
 H29 H 0.520965 0.852748 -0.074126 0.034 Uiso 1 1 calc R U . . .
 C13 C -0.1226(3) 0.66374(14) 0.25654(17) 0.0214(4) Uani 1 1 d . . . . .
 H13 H -0.152133 0.636808 0.195013 0.026 Uiso 1 1 calc R U . . .
 C25 C 0.3819(3) 0.65057(16) 0.44571(18) 0.0256(5) Uani 1 1 d . . . . .
 H25 H 0.366520 0.623692 0.506095 0.031 Uiso 1 1 calc R U . . .
 C11 C -0.0318(3) 0.66532(14) -0.12112(17) 0.0213(4) Uani 1 1 d . . . . .
 H11 H -0.090018 0.638938 -0.071051 0.026 Uiso 1 1 calc R U . . .
 C9 C 0.0651(3) 0.66370(15) -0.28443(18) 0.0251(5) Uani 1 1 d . . . . .
 H9 H 0.073483 0.636601 -0.345487 0.030 Uiso 1 1 calc R U . . .
 C27 C 0.4945(3) 0.71220(15) 0.09289(17) 0.0242(5) Uani 1 1 d . . . . .
 H27 H 0.502516 0.654770 0.101759 0.029 Uiso 1 1 calc R U . . .
 C19 C -0.1651(3) 1.03820(15) 0.05381(19) 0.0258(5) Uani 1 1 d . . . . .
 H19A H -0.157460 1.097823 0.065139 0.031 Uiso 1 1 calc R U . . .
 H19B H -0.248367 1.015482 0.098917 0.031 Uiso 1 1 calc R U . . .
 C28 C 0.5190(4) 0.74617(16) 0.00185(19) 0.0278(5) Uani 1 1 d . . . . .
 H28 H 0.545095 0.712065 -0.051242 0.033 Uiso 1 1 calc R U . . .
 C37 C 0.2689(4) 0.52595(15) 0.3595(2) 0.0334(6) Uani 1 1 d . . . . .
 H37A H 0.192195 0.515364 0.296483 0.040 Uiso 1 1 calc R U . . .
 H37B H 0.192207 0.519614 0.414174 0.040 Uiso 1 1 calc R U . . .
 C34 C 0.4482(3) 0.89358(16) 0.64166(18) 0.0258(5) Uani 1 1 d . . . . .
 H34 H 0.396561 0.945946 0.649233 0.031 Uiso 1 1 calc R U . . .
 C35 C 0.5570(3) 0.85894(18) 0.71967(18) 0.0294(5) Uani 1 1 d . . . . .
 H35 H 0.582911 0.888265 0.779822 0.035 Uiso 1 1 calc R U . . .
 C14 C -0.1463(3) 0.62359(15) 0.34431(19) 0.0241(5) Uani 1 1 d . . . . .
 H14 H -0.191333 0.569283 0.342279 0.029 Uiso 1 1 calc R U . . .
 C10 C -0.0205(4) 0.62624(15) -0.21073(18) 0.0266(5) Uani 1 1 d . . . . .
 H10 H -0.071669 0.573447 -0.221698 0.032 Uiso 1 1 calc R U . . .
 C1R C 0.5908(4) 0.73869(18) 0.62238(18) 0.0297(5) Uani 1 1 d . . . . .
 H1R H 0.637481 0.685130 0.616607 0.036 Uiso 1 1 calc R U . . .
 C36 C 0.6281(4) 0.78187(19) 0.71045(19) 0.0322(6) Uani 1 1 d . . . . .
 H36 H 0.702753 0.758218 0.764300 0.039 Uiso 1 1 calc R U . . .
 C38 C 0.4243(5) 0.4641(2) 0.3722(3) 0.0543(10) Uani 1 1 d D . . . .
 H38A H 0.380378 0.411661 0.396806 0.065 Uiso 0.610(9) 1 calc R U P A 1
 H38B H 0.523030 0.484585 0.420931 0.065 Uiso 0.610(9) 1 calc R U P A 1
 H38C H 0.496356 0.468224 0.315317 0.065 Uiso 0.390(9) 1 calc R U P A 2
 H38D H 0.373478 0.408230 0.372756 0.065 Uiso 0.390(9) 1 calc R U P A 2
 C39A C 0.4985(7) 0.4507(3) 0.2678(4) 0.0445(15) Uani 0.610(9) 1 d D . P A 1
 H39A H 0.396246 0.440359 0.217189 0.067 Uiso 0.610(9) 1 calc R U P A 1
 H39B H 0.581124 0.403848 0.271799 0.067 Uiso 0.610(9) 1 calc R U P A 1
 H39C H 0.563617 0.499663 0.250172 0.067 Uiso 0.610(9) 1 calc R U P A 1
 Cl1 Cl 0.23360(7) 0.98565(3) 0.34131(4) 0.02147(13) Uani 1 1 d . . . . .
 C39B C 0.5631(10) 0.4804(4) 0.4796(6) 0.037(2) Uani 0.390(9) 1 d D . P A 2
 H39D H 0.623982 0.533237 0.476125 0.055 Uiso 0.390(9) 1 calc R U P A 2
 H39E H 0.654323 0.436953 0.488556 0.055 Uiso 0.390(9) 1 calc R U P A 2
 H39F H 0.490541 0.480353 0.535563 0.055 Uiso 0.390(9) 1 calc R U P A 2
 Cl2A Cl 0.0816(3) 0.52677(6) 0.08798(8) 0.0441(5) Uani 0.640(4) 1 d . . P B
 3
 Cl2B Cl 0.2000(6) 0.52072(15) 0.09189(19) 0.0207(9) Uani 0.213(4) 1 d . . P C
 4
 Cl2C Cl 0.6402(18) 0.4863(8) 0.1503(10) 0.047(4) Uani 0.062(3) 1 d . . P D 5
 Cl2D Cl -0.222(3) 0.5213(12) 0.0509(17) 0.064(7) Uani 0.057(4) 1 d . . P E 6
 Cl2E Cl -0.310(5) 0.486(2) 0.068(2) 0.038(9) Uani 0.028(4) 1 d . . P F 7

loop_
  _atom_site_aniso_label
  _atom_site_aniso_U_11
  _atom_site_aniso_U_22
  _atom_site_aniso_U_33
  _atom_site_aniso_U_23
  _atom_site_aniso_U_13
  _atom_site_aniso_U_12
 N1 0.0191(8) 0.0184(9) 0.0168(8) 0.0000(7) 0.0030(7) -0.0002(7)
 N2 0.0267(10) 0.0199(9) 0.0316(11) 0.0075(8) 0.0103(8) 0.0042(8)
 C24 0.0177(10) 0.0294(12) 0.0207(11) 0.0053(9) 0.0027(8) 0.0054(8)
 C23 0.0187(10) 0.0234(10) 0.0200(10) 0.0026(8) 0.0041(8) 0.0023(8)
 C4 0.0166(9) 0.0215(10) 0.0172(10) -0.0006(8) 0.0020(7) 0.0001(8)
 C31 0.0215(10) 0.0240(11) 0.0181(10) -0.0007(8) 0.0037(8) -0.0012(8)
 C2 0.0172(9) 0.0205(10) 0.0168(10) -0.0008(8) 0.0018(7) 0.0008(7)
 C3 0.0195(9) 0.0200(10) 0.0186(10) 0.0001(8) 0.0009(8) -0.0008(8)
 C5 0.0192(9) 0.0217(10) 0.0153(10) 0.0007(8) 0.0025(7) 0.0000(8)
 C20 0.0253(12) 0.0278(12) 0.0281(13) 0.0057(9) 0.0025(9) 0.0010(9)
 C22 0.0197(10) 0.0217(10) 0.0211(11) 0.0022(8) 0.0044(8) 0.0051(8)
 C18 0.0259(11) 0.0175(9) 0.0186(10) 0.0001(8) 0.0034(8) -0.0028(8)
 C32 0.0201(10) 0.0327(12) 0.0167(10) 0.0067(9) 0.0044(8) 0.0024(9)
 C26 0.0191(10) 0.0231(10) 0.0172(10) 0.0004(8) 0.0021(8) -0.0017(8)
 C1 0.0189(9) 0.0236(11) 0.0153(10) 0.0009(8) 0.0027(7) -0.0004(8)
 C12 0.0175(10) 0.0208(10) 0.0186(10) 0.0003(8) 0.0031(8) 0.0015(8)
 C30 0.0274(12) 0.0252(11) 0.0217(11) 0.0036(9) 0.0023(9) -0.0052(9)
 C8 0.0251(11) 0.0321(12) 0.0181(11) -0.0023(9) 0.0058(9) -0.0002(9)
 C33 0.0209(10) 0.0310(12) 0.0205(10) 0.0075(9) 0.0023(8) -0.0012(9)
 C15 0.0242(10) 0.0278(12) 0.0202(11) 0.0072(9) 0.0046(8) 0.0043(9)
 C6 0.0190(10) 0.0209(10) 0.0164(10) -0.0004(8) -0.0001(8) 0.0026(8)
 C17 0.0222(11) 0.0218(10) 0.0196(10) -0.0006(8) 0.0031(8) 0.0013(8)
 C21 0.0294(11) 0.0207(11) 0.0244(11) 0.0015(9) 0.0105(9) 0.0036(9)
 C16 0.0271(11) 0.0284(12) 0.0174(10) -0.0003(9) 0.0030(9) 0.0031(9)
 C7 0.0240(10) 0.0251(11) 0.0179(10) -0.0020(9) 0.0018(8) -0.0026(8)
 C29 0.0294(12) 0.0385(13) 0.0170(11) 0.0013(10) 0.0043(9) -0.0105(10)
 C13 0.0222(10) 0.0238(11) 0.0185(10) -0.0001(8) 0.0036(8) 0.0010(8)
 C25 0.0238(11) 0.0304(12) 0.0236(11) 0.0112(9) 0.0064(9) 0.0061(9)
 C11 0.0263(11) 0.0193(10) 0.0182(10) 0.0013(8) 0.0024(8) 0.0027(8)
 C9 0.0301(11) 0.0270(12) 0.0182(10) -0.0046(9) 0.0022(9) 0.0051(9)
 C27 0.0249(11) 0.0248(11) 0.0236(11) -0.0038(9) 0.0056(9) -0.0023(9)
 C19 0.0299(12) 0.0205(10) 0.0281(12) 0.0016(9) 0.0081(9) 0.0016(9)
 C28 0.0282(11) 0.0353(13) 0.0210(11) -0.0078(10) 0.0071(9) -0.0064(10)
 C37 0.0412(16) 0.0186(11) 0.0432(17) 0.0087(10) 0.0168(13) 0.0011(10)
 C34 0.0256(11) 0.0301(12) 0.0225(11) 0.0038(9) 0.0058(9) -0.0035(10)
 C35 0.0295(12) 0.0423(14) 0.0171(10) 0.0030(10) 0.0052(9) -0.0057(10)
 C14 0.0231(11) 0.0232(11) 0.0267(12) 0.0024(9) 0.0055(9) -0.0002(8)
 C10 0.0357(13) 0.0202(11) 0.0234(12) -0.0029(9) 0.0011(10) 0.0026(9)
 C1R 0.0281(12) 0.0418(14) 0.0192(11) 0.0066(10) 0.0026(9) 0.0104(10)
 C36 0.0288(12) 0.0490(16) 0.0183(11) 0.0098(11) -0.0001(9) 0.0059(11)
 C38 0.063(2) 0.0245(13) 0.082(3) 0.0168(15) 0.0326(19) 0.0145(14)
 C39A 0.032(2) 0.025(2) 0.078(4) -0.015(2) 0.011(2) 0.0020(18)
 Cl1 0.0268(2) 0.0203(2) 0.0173(2) -0.00125(19) 0.00253(17) 0.00018(19)
 C39B 0.033(4) 0.023(3) 0.056(5) 0.017(3) 0.009(3) 0.002(3)
 Cl2A 0.1018(17) 0.0142(4) 0.0188(5) 0.0008(3) 0.0184(6) 0.0001(6)
 Cl2B 0.039(2) 0.0130(13) 0.0108(11) -0.0041(8) 0.0055(11) -0.0039(11)
 Cl2C 0.049(7) 0.045(7) 0.045(7) 0.020(5) -0.002(5) 0.000(5)
 Cl2D 0.058(11) 0.046(10) 0.083(13) -0.044(9) -0.007(10) 0.017(9)
 Cl2E 0.037(16) 0.037(16) 0.040(15) -0.004(10) 0.002(11) 0.015(13)

_geom_special_details
;
 All esds (except the esd in the dihedral angle between two l.s. planes)
 are estimated using the full covariance matrix.  The cell esds are taken
 into account individually in the estimation of esds in distances, angles
 and torsion angles; correlations between esds in cell parameters are only
 used when they are defined by crystal symmetry.  An approximate (isotropic)
 treatment of cell esds is used for estimating esds involving l.s. planes.
;
loop_
  _geom_bond_atom_site_label_1
  _geom_bond_atom_site_label_2
  _geom_bond_distance
  _geom_bond_site_symmetry_2
  _geom_bond_publ_flag
 N1 C5 1.349(3) . ?
 N1 C18 1.490(3) . ?
 N1 C1 1.343(3) . ?
 N2 C21 1.353(3) . ?
 N2 C25 1.344(3) . ?
 N2 C37 1.496(3) . ?
 C24 C23 1.395(3) . ?
 C24 C32 1.480(3) . ?
 C24 C25 1.392(4) . ?
 C23 H23 0.9500 . ?
 C23 C22 1.392(3) . ?
 C4 C3 1.401(3) . ?
 C4 C5 1.387(3) . ?
 C4 C12 1.492(3) . ?
 C31 H31 0.9500 . ?
 C31 C26 1.399(3) . ?
 C31 C30 1.393(3) . ?
 C2 C3 1.401(3) . ?
 C2 C1 1.385(3) . ?
 C2 C6 1.486(3) . ?
 C3 H3 0.9500 . ?
 C5 H5 0.9500 . ?
 C20 H20A 0.9800 . ?
 C20 H20B 0.9800 . ?
 C20 H20C 0.9800 . ?
 C20 C19 1.533(4) . ?
 C22 C26 1.483(3) . ?
 C22 C21 1.386(3) . ?
 C18 H18A 0.9900 . ?
 C18 H18B 0.9900 . ?
 C18 C19 1.523(3) . ?
 C32 C33 1.395(4) . ?
 C32 C1R 1.399(3) . ?
 C26 C27 1.399(3) . ?
 C1 H1 0.9500 . ?
 C12 C17 1.401(3) . ?
 C12 C13 1.400(3) . ?
 C30 H30 0.9500 . ?
 C30 C29 1.385(4) . ?
 C8 H8 0.9500 . ?
 C8 C7 1.392(3) . ?
 C8 C9 1.383(4) . ?
 C33 H33 0.9500 . ?
 C33 C34 1.388(4) . ?
 C15 H15 0.9500 . ?
 C15 C16 1.388(3) . ?
 C15 C14 1.386(4) . ?
 C6 C7 1.402(3) . ?
 C6 C11 1.396(3) . ?
 C17 H17 0.9500 . ?
 C17 C16 1.398(3) . ?
 C21 H21 0.9500 . ?
 C16 H16 0.9500 . ?
 C7 H7 0.9500 . ?
 C29 H29 0.9500 . ?
 C29 C28 1.383(4) . ?
 C13 H13 0.9500 . ?
 C13 C14 1.392(3) . ?
 C25 H25 0.9500 . ?
 C11 H11 0.9500 . ?
 C11 C10 1.388(3) . ?
 C9 H9 0.9500 . ?
 C9 C10 1.388(4) . ?
 C27 H27 0.9500 . ?
 C27 C28 1.388(3) . ?
 C19 H19A 0.9900 . ?
 C19 H19B 0.9900 . ?
 C28 H28 0.9500 . ?
 C37 H37A 0.9900 . ?
 C37 H37B 0.9900 . ?
 C37 C38 1.530(4) . ?
 C34 H34 0.9500 . ?
 C34 C35 1.381(4) . ?
 C35 H35 0.9500 . ?
 C35 C36 1.380(4) . ?
 C14 H14 0.9500 . ?
 C10 H10 0.9500 . ?
 C1R H1R 0.9500 . ?
 C1R C36 1.393(4) . ?
 C36 H36 0.9500 . ?
 C38 H38A 0.9900 . ?
 C38 H38B 0.9900 . ?
 C38 H38C 0.9900 . ?
 C38 H38D 0.9900 . ?
 C38 C39A 1.594(6) . ?
 C38 C39B 1.712(8) . ?
 C39A H39A 0.9800 . ?
 C39A H39B 0.9800 . ?
 C39A H39C 0.9800 . ?
 C39B H39D 0.9800 . ?
 C39B H39E 0.9800 . ?
 C39B H39F 0.9800 . ?

loop_
  _geom_angle_atom_site_label_1
  _geom_angle_atom_site_label_2
  _geom_angle_atom_site_label_3
  _geom_angle
  _geom_angle_site_symmetry_1
  _geom_angle_site_symmetry_3
  _geom_angle_publ_flag
 C5 N1 C18 118.77(19) . . ?
 C1 N1 C5 122.04(19) . . ?
 C1 N1 C18 119.18(18) . . ?
 C21 N2 C37 118.7(2) . . ?
 C25 N2 C21 121.7(2) . . ?
 C25 N2 C37 119.6(2) . . ?
 C23 C24 C32 121.7(2) . . ?
 C25 C24 C23 118.0(2) . . ?
 C25 C24 C32 120.3(2) . . ?
 C24 C23 H23 119.5 . . ?
 C22 C23 C24 121.0(2) . . ?
 C22 C23 H23 119.5 . . ?
 C3 C4 C12 122.1(2) . . ?
 C5 C4 C3 117.8(2) . . ?
 C5 C4 C12 120.1(2) . . ?
 C26 C31 H31 120.2 . . ?
 C30 C31 H31 120.2 . . ?
 C30 C31 C26 119.6(2) . . ?
 C3 C2 C6 122.5(2) . . ?
 C1 C2 C3 117.8(2) . . ?
 C1 C2 C6 119.8(2) . . ?
 C4 C3 H3 119.5 . . ?
 C2 C3 C4 121.0(2) . . ?
 C2 C3 H3 119.5 . . ?
 N1 C5 C4 120.6(2) . . ?
 N1 C5 H5 119.7 . . ?
 C4 C5 H5 119.7 . . ?
 H20A C20 H20B 109.5 . . ?
 H20A C20 H20C 109.5 . . ?
 H20B C20 H20C 109.5 . . ?
 C19 C20 H20A 109.5 . . ?
 C19 C20 H20B 109.5 . . ?
 C19 C20 H20C 109.5 . . ?
 C23 C22 C26 122.3(2) . . ?
 C21 C22 C23 118.1(2) . . ?
 C21 C22 C26 119.6(2) . . ?
 N1 C18 H18A 109.5 . . ?
 N1 C18 H18B 109.5 . . ?
 N1 C18 C19 110.93(19) . . ?
 H18A C18 H18B 108.0 . . ?
 C19 C18 H18A 109.5 . . ?
 C19 C18 H18B 109.5 . . ?
 C33 C32 C24 119.7(2) . . ?
 C33 C32 C1R 119.6(2) . . ?
 C1R C32 C24 120.7(2) . . ?
 C31 C26 C22 120.6(2) . . ?
 C31 C26 C27 119.5(2) . . ?
 C27 C26 C22 119.9(2) . . ?
 N1 C1 C2 120.8(2) . . ?
 N1 C1 H1 119.6 . . ?
 C2 C1 H1 119.6 . . ?
 C17 C12 C4 120.4(2) . . ?
 C13 C12 C4 120.6(2) . . ?
 C13 C12 C17 119.0(2) . . ?
 C31 C30 H30 119.8 . . ?
 C29 C30 C31 120.3(2) . . ?
 C29 C30 H30 119.8 . . ?
 C7 C8 H8 119.7 . . ?
 C9 C8 H8 119.7 . . ?
 C9 C8 C7 120.7(2) . . ?
 C32 C33 H33 120.2 . . ?
 C34 C33 C32 119.6(2) . . ?
 C34 C33 H33 120.2 . . ?
 C16 C15 H15 120.2 . . ?
 C14 C15 H15 120.2 . . ?
 C14 C15 C16 119.6(2) . . ?
 C7 C6 C2 120.8(2) . . ?
 C11 C6 C2 120.4(2) . . ?
 C11 C6 C7 118.8(2) . . ?
 C12 C17 H17 120.0 . . ?
 C16 C17 C12 120.0(2) . . ?
 C16 C17 H17 120.0 . . ?
 N2 C21 C22 120.6(2) . . ?
 N2 C21 H21 119.7 . . ?
 C22 C21 H21 119.7 . . ?
 C15 C16 C17 120.5(2) . . ?
 C15 C16 H16 119.8 . . ?
 C17 C16 H16 119.8 . . ?
 C8 C7 C6 120.1(2) . . ?
 C8 C7 H7 120.0 . . ?
 C6 C7 H7 120.0 . . ?
 C30 C29 H29 119.8 . . ?
 C28 C29 C30 120.3(2) . . ?
 C28 C29 H29 119.8 . . ?
 C12 C13 H13 119.8 . . ?
 C14 C13 C12 120.3(2) . . ?
 C14 C13 H13 119.8 . . ?
 N2 C25 C24 120.6(2) . . ?
 N2 C25 H25 119.7 . . ?
 C24 C25 H25 119.7 . . ?
 C6 C11 H11 119.8 . . ?
 C10 C11 C6 120.5(2) . . ?
 C10 C11 H11 119.8 . . ?
 C8 C9 H9 120.3 . . ?
 C8 C9 C10 119.4(2) . . ?
 C10 C9 H9 120.3 . . ?
 C26 C27 H27 119.9 . . ?
 C28 C27 C26 120.2(2) . . ?
 C28 C27 H27 119.9 . . ?
 C20 C19 H19A 108.8 . . ?
 C20 C19 H19B 108.8 . . ?
 C18 C19 C20 113.8(2) . . ?
 C18 C19 H19A 108.8 . . ?
 C18 C19 H19B 108.8 . . ?
 H19A C19 H19B 107.7 . . ?
 C29 C28 C27 120.0(2) . . ?
 C29 C28 H28 120.0 . . ?
 C27 C28 H28 120.0 . . ?
 N2 C37 H37A 109.5 . . ?
 N2 C37 H37B 109.5 . . ?
 N2 C37 C38 110.8(2) . . ?
 H37A C37 H37B 108.1 . . ?
 C38 C37 H37A 109.5 . . ?
 C38 C37 H37B 109.5 . . ?
 C33 C34 H34 119.7 . . ?
 C35 C34 C33 120.6(2) . . ?
 C35 C34 H34 119.7 . . ?
 C34 C35 H35 119.9 . . ?
 C36 C35 C34 120.2(2) . . ?
 C36 C35 H35 119.9 . . ?
 C15 C14 C13 120.6(2) . . ?
 C15 C14 H14 119.7 . . ?
 C13 C14 H14 119.7 . . ?
 C11 C10 C9 120.5(2) . . ?
 C11 C10 H10 119.7 . . ?
 C9 C10 H10 119.7 . . ?
 C32 C1R H1R 120.1 . . ?
 C36 C1R C32 119.8(2) . . ?
 C36 C1R H1R 120.1 . . ?
 C35 C36 C1R 120.1(2) . . ?
 C35 C36 H36 119.9 . . ?
 C1R C36 H36 119.9 . . ?
 C37 C38 H38A 109.9 . . ?
 C37 C38 H38B 109.9 . . ?
 C37 C38 H38C 109.3 . . ?
 C37 C38 H38D 109.3 . . ?
 C37 C38 C39A 108.7(3) . . ?
 C37 C38 C39B 111.5(4) . . ?
 H38A C38 H38B 108.3 . . ?
 H38C C38 H38D 108.0 . . ?
 C39A C38 H38A 109.9 . . ?
 C39A C38 H38B 109.9 . . ?
 C39B C38 H38C 109.3 . . ?
 C39B C38 H38D 109.3 . . ?
 C38 C39A H39A 109.5 . . ?
 C38 C39A H39B 109.5 . . ?
 C38 C39A H39C 109.5 . . ?
 H39A C39A H39B 109.5 . . ?
 H39A C39A H39C 109.5 . . ?
 H39B C39A H39C 109.5 . . ?
 C38 C39B H39D 109.5 . . ?
 C38 C39B H39E 109.5 . . ?
 C38 C39B H39F 109.5 . . ?
 H39D C39B H39E 109.5 . . ?
 H39D C39B H39F 109.5 . . ?
 H39E C39B H39F 109.5 . . ?

loop_
  _geom_hbond_atom_site_label_D
  _geom_hbond_atom_site_label_H
  _geom_hbond_atom_site_label_A
  _geom_hbond_distance_DH
  _geom_hbond_distance_HA
  _geom_hbond_distance_DA
  _geom_hbond_angle_DHA
  _geom_hbond_site_symmetry_A
  _geom_hbond_publ_flag
 C23 H23 Cl1 0.95 3.38 3.979(2) 123.0 . yes
 C31 H31 Cl1 0.95 2.93 3.843(2) 161.4 . yes
 C5 H5 Cl1 0.95 2.82 3.460(2) 125.6 . yes
 C20 H20A Cl1 0.98 3.20 3.978(3) 137.2 2_574 yes
 C20 H20B Cl1 0.98 3.14 3.967(3) 142.5 2_474 yes
 C18 H18A Cl1 0.99 2.86 3.762(2) 151.9 2_574 yes
 C18 H18B Cl1 0.99 2.84 3.731(2) 150.2 . yes
 C1 H1 Cl1 0.95 2.70 3.576(2) 153.6 2_574 yes
 C33 H33 Cl1 0.95 2.82 3.732(2) 160.8 . yes
 C17 H17 Cl1 0.95 2.87 3.808(2) 168.3 . yes
 C7 H7 Cl1 0.95 2.98 3.909(2) 165.0 2_574 yes
 C34 H34 Cl1 0.95 3.20 3.845(3) 126.7 2_575 yes

loop_
  _geom_torsion_atom_site_label_1
  _geom_torsion_atom_site_label_2
  _geom_torsion_atom_site_label_3
  _geom_torsion_atom_site_label_4
  _geom_torsion
  _geom_torsion_site_symmetry_1
  _geom_torsion_site_symmetry_2
  _geom_torsion_site_symmetry_3
  _geom_torsion_site_symmetry_4
  _geom_torsion_publ_flag
 N1 C18 C19 C20 -67.1(3) . . . . ?
 N2 C37 C38 C39A -80.6(4) . . . . ?
 N2 C37 C38 C39B 58.4(4) . . . . ?
 C24 C23 C22 C26 -178.4(2) . . . . ?
 C24 C23 C22 C21 2.2(3) . . . . ?
 C24 C32 C33 C34 179.6(2) . . . . ?
 C24 C32 C1R C36 178.6(2) . . . . ?
 C23 C24 C32 C33 48.5(3) . . . . ?
 C23 C24 C32 C1R -131.3(3) . . . . ?
 C23 C24 C25 N2 -0.9(3) . . . . ?
 C23 C22 C26 C31 -28.3(3) . . . . ?
 C23 C22 C26 C27 152.2(2) . . . . ?
 C23 C22 C21 N2 -2.6(3) . . . . ?
 C4 C12 C17 C16 -179.7(2) . . . . ?
 C4 C12 C13 C14 179.1(2) . . . . ?
 C31 C26 C27 C28 -0.1(4) . . . . ?
 C31 C30 C29 C28 0.1(4) . . . . ?
 C2 C6 C7 C8 -178.7(2) . . . . ?
 C2 C6 C11 C10 178.1(2) . . . . ?
 C3 C4 C5 N1 -1.2(3) . . . . ?
 C3 C4 C12 C17 156.2(2) . . . . ?
 C3 C4 C12 C13 -23.1(3) . . . . ?
 C3 C2 C1 N1 -2.4(3) . . . . ?
 C3 C2 C6 C7 -158.8(2) . . . . ?
 C3 C2 C6 C11 23.3(3) . . . . ?
 C5 N1 C18 C19 -87.6(2) . . . . ?
 C5 N1 C1 C2 0.0(3) . . . . ?
 C5 C4 C3 C2 -1.3(3) . . . . ?
 C5 C4 C12 C17 -22.0(3) . . . . ?
 C5 C4 C12 C13 158.7(2) . . . . ?
 C22 C26 C27 C28 179.5(2) . . . . ?
 C18 N1 C5 C4 -179.4(2) . . . . ?
 C18 N1 C1 C2 -178.7(2) . . . . ?
 C32 C24 C23 C22 -178.9(2) . . . . ?
 C32 C24 C25 N2 177.6(2) . . . . ?
 C32 C33 C34 C35 2.3(4) . . . . ?
 C32 C1R C36 C35 1.5(4) . . . . ?
 C26 C31 C30 C29 -0.8(4) . . . . ?
 C26 C22 C21 N2 178.0(2) . . . . ?
 C26 C27 C28 C29 -0.7(4) . . . . ?
 C1 N1 C5 C4 1.8(3) . . . . ?
 C1 N1 C18 C19 91.2(2) . . . . ?
 C1 C2 C3 C4 3.0(3) . . . . ?
 C1 C2 C6 C7 21.3(3) . . . . ?
 C1 C2 C6 C11 -156.6(2) . . . . ?
 C12 C4 C3 C2 -179.49(19) . . . . ?
 C12 C4 C5 N1 177.07(19) . . . . ?
 C12 C17 C16 C15 0.7(3) . . . . ?
 C12 C13 C14 C15 0.3(4) . . . . ?
 C30 C31 C26 C22 -178.7(2) . . . . ?
 C30 C31 C26 C27 0.8(3) . . . . ?
 C30 C29 C28 C27 0.7(4) . . . . ?
 C8 C9 C10 C11 -0.5(4) . . . . ?
 C33 C32 C1R C36 -1.2(4) . . . . ?
 C33 C34 C35 C36 -2.0(4) . . . . ?
 C6 C2 C3 C4 -176.9(2) . . . . ?
 C6 C2 C1 N1 177.51(18) . . . . ?
 C6 C11 C10 C9 0.4(4) . . . . ?
 C17 C12 C13 C14 -0.1(3) . . . . ?
 C21 N2 C25 C24 0.5(3) . . . . ?
 C21 N2 C37 C38 93.9(3) . . . . ?
 C21 C22 C26 C31 151.1(2) . . . . ?
 C21 C22 C26 C27 -28.4(3) . . . . ?
 C16 C15 C14 C13 0.0(4) . . . . ?
 C7 C8 C9 C10 -0.1(4) . . . . ?
 C7 C6 C11 C10 0.2(3) . . . . ?
 C13 C12 C17 C16 -0.4(3) . . . . ?
 C25 N2 C21 C22 1.3(3) . . . . ?
 C25 N2 C37 C38 -86.6(3) . . . . ?
 C25 C24 C23 C22 -0.5(3) . . . . ?
 C25 C24 C32 C33 -130.0(2) . . . . ?
 C25 C24 C32 C1R 50.3(3) . . . . ?
 C11 C6 C7 C8 -0.8(3) . . . . ?
 C9 C8 C7 C6 0.7(4) . . . . ?
 C37 N2 C21 C22 -179.2(2) . . . . ?
 C37 N2 C25 C24 -179.0(2) . . . . ?
 C34 C35 C36 C1R 0.1(4) . . . . ?
 C14 C15 C16 C17 -0.6(4) . . . . ?
 C1R C32 C33 C34 -0.7(4) . . . . ?

_shelx_res_file
;
TITL
    eid347_2.res
    created by SHELXL-2019/3 at 15:34:09 on 05-Dec-2025
CELL 1.54184 7.411538 16.389913 13.603577 90 96.3857 90
ZERR 4 0.000028 0.00006 0.000049 0 0.0003 0
LATT -1
SYMM +X,-Y,0.5+Z
SFAC C H Cl N
UNIT 80 80 4 4
EQIV $1 -1+X,2-Y,-0.5+Z
EQIV $2 +X,2-Y,-0.5+Z
EQIV $3 +X,2-Y,0.5+Z
RIGU
DFIX 1.533 0.01 C39A C38
DFIX 1.533 0.01 C39B C38
SUMP 1 0.0001 1 3 1 4 1 5 1 6 1 7

L.S. 10
PLAN  5
SIZE 0.09 0.13 0.16
TEMP -173
CONF
HTAB C23 Cl1
HTAB C31 Cl1
HTAB C5 Cl1
HTAB C20 Cl1_$1
HTAB C20 Cl1_$2
HTAB C18 Cl1
HTAB C18 Cl1_$2
HTAB C1 Cl1_$2
HTAB C33 Cl1
HTAB C17 Cl1
HTAB C7 Cl1_$2
HTAB C34 Cl1_$3
MORE -1
BOND $H
fmap 2 53
acta
TWIN -1 0 0 0 -1 0 0 0 -1 2
OMIT 0 1 0
REM <olex2.extras>
REM <HklSrc "%.\\EID347_2.hkl">
REM </olex2.extras>

WGHT    0.071200    0.350100
BASF   0.17763
FVAR       1.76181   0.60990   0.64036   0.21266   0.06226   0.05726   0.02754
N1    4    0.013655    0.910352    0.078891    11.00000    0.01913    0.01842 =
         0.01682    0.00004    0.00298   -0.00023
N2    4    0.340968    0.611196    0.359427    11.00000    0.02666    0.01994 =
         0.03158    0.00753    0.01027    0.00425
C24   1    0.446475    0.730325    0.447388    11.00000    0.01773    0.02942 =
         0.02072    0.00531    0.00273    0.00541
C23   1    0.469606    0.767267    0.357289    11.00000    0.01872    0.02345 =
         0.02003    0.00263    0.00409    0.00226
AFIX  43
H23   2    0.512685    0.821831    0.356558    11.00000   -1.20000
AFIX   0

C4    1   -0.027406    0.786591    0.164632    11.00000    0.01660    0.02148 =
         0.01724   -0.00059    0.00198    0.00006
C31   1    0.446668    0.846773    0.157953    11.00000    0.02153    0.02398 =
         0.01810   -0.00072    0.00367   -0.00122
AFIX  43
H31   2    0.423567    0.881381    0.211160    11.00000   -1.20000
AFIX   0

C2    1    0.024476    0.785891   -0.009243    11.00000    0.01717    0.02046 =
         0.01678   -0.00080    0.00180    0.00083
C3    1   -0.003083    0.744165    0.077695    11.00000    0.01947    0.01996 =
         0.01859    0.00014    0.00087   -0.00085
AFIX  43
H3    2   -0.005313    0.686211    0.077699    11.00000   -1.20000
AFIX   0
C5    1   -0.019641    0.871081    0.162153    11.00000    0.01920    0.02169 =
         0.01528    0.00066    0.00251    0.00001
AFIX  43
H5    2   -0.037928    0.901589    0.219592    11.00000   -1.20000
AFIX   0
C20   1   -0.245719    1.022575   -0.053281    11.00000    0.02527    0.02776 =
         0.02813    0.00567    0.00248    0.00104
AFIX 137
H20A  2   -0.166159    1.046330   -0.098609    11.00000   -1.50000
H20B  2   -0.366161    1.047741   -0.064796    11.00000   -1.50000
H20C  2   -0.256359    0.963671   -0.064882    11.00000   -1.50000
AFIX   0

C22   1    0.430562    0.725445    0.268430    11.00000    0.01967    0.02174 =
         0.02111    0.00221    0.00441    0.00513
C18   1    0.022629    1.001161    0.079865    11.00000    0.02592    0.01750 =
         0.01858    0.00007    0.00342   -0.00285
AFIX  23
H18A  2    0.104372    1.019839    0.031612    11.00000   -1.20000
H18B  2    0.073511    1.020075    0.146336    11.00000   -1.20000
AFIX   0

C32   1    0.484301    0.774395    0.542421    11.00000    0.02007    0.03266 =
         0.01668    0.00669    0.00443    0.00235
C26   1    0.458052    0.762252    0.171657    11.00000    0.01908    0.02314 =
         0.01720    0.00038    0.00206   -0.00173
C1    1    0.035541    0.870208   -0.005027    11.00000    0.01892    0.02360 =
         0.01532    0.00094    0.00268   -0.00038
AFIX  43
H1    2    0.058888    0.899991   -0.062175    11.00000   -1.20000
AFIX   0
C12   1   -0.055501    0.743624    0.258434    11.00000    0.01752    0.02081 =
         0.01859    0.00026    0.00311    0.00152

C30   1    0.469409    0.879880    0.065823    11.00000    0.02736    0.02515 =
         0.02171    0.00362    0.00227   -0.00524
AFIX  43
H30   2    0.460138    0.937181    0.056010    11.00000   -1.20000
AFIX   0

C8    1    0.138217    0.740836   -0.268214    11.00000    0.02510    0.03208 =
         0.01813   -0.00226    0.00584   -0.00016
AFIX  43
H8    2    0.197038    0.766623   -0.318476    11.00000   -1.20000
AFIX   0

C33   1    0.413662    0.852522    0.552283    11.00000    0.02086    0.03101 =
         0.02054    0.00749    0.00226   -0.00119
AFIX  43
H33   2    0.342340    0.877472    0.498142    11.00000   -1.20000
AFIX   0

C15   1   -0.104659    0.662126    0.434678    11.00000    0.02423    0.02777 =
         0.02025    0.00722    0.00460    0.00426
AFIX  43
H15   2   -0.121030    0.634399    0.494368    11.00000   -1.20000
AFIX   0
C6    1    0.041693    0.743125   -0.104041    11.00000    0.01896    0.02092 =
         0.01636   -0.00041   -0.00011    0.00262
C17   1   -0.013031    0.782378    0.349898    11.00000    0.02217    0.02185 =
         0.01958   -0.00056    0.00308    0.00129
AFIX  43
H17   2    0.033374    0.836458    0.352432    11.00000   -1.20000
AFIX   0

C21   1    0.362026    0.646902    0.271734    11.00000    0.02938    0.02067 =
         0.02440    0.00148    0.01055    0.00362
AFIX  43
H21   2    0.329564    0.617898    0.211915    11.00000   -1.20000
AFIX   0

C16   1   -0.038924    0.741488    0.437421    11.00000    0.02711    0.02836 =
         0.01742   -0.00030    0.00299    0.00307
AFIX  43
H16   2   -0.011324    0.768216    0.499231    11.00000   -1.20000
AFIX   0
C7    1    0.126474    0.781052   -0.179063    11.00000    0.02397    0.02514 =
         0.01792   -0.00198    0.00184   -0.00261
AFIX  43
H7    2    0.175954    0.834260   -0.169027    11.00000   -1.20000
AFIX   0

C29   1    0.505466    0.829691   -0.011545    11.00000    0.02936    0.03855 =
         0.01704    0.00133    0.00426   -0.01046
AFIX  43
H29   2    0.520965    0.852748   -0.074126    11.00000   -1.20000
AFIX   0

C13   1   -0.122601    0.663743    0.256535    11.00000    0.02225    0.02376 =
         0.01854   -0.00009    0.00360    0.00103
AFIX  43
H13   2   -0.152133    0.636808    0.195013    11.00000   -1.20000
AFIX   0

C25   1    0.381865    0.650565    0.445710    11.00000    0.02380    0.03037 =
         0.02356    0.01120    0.00639    0.00613
AFIX  43
H25   2    0.366520    0.623692    0.506095    11.00000   -1.20000
AFIX   0

C11   1   -0.031807    0.665323   -0.121123    11.00000    0.02627    0.01934 =
         0.01819    0.00135    0.00237    0.00271
AFIX  43
H11   2   -0.090018    0.638938   -0.071051    11.00000   -1.20000
AFIX   0
C9    1    0.065142    0.663700   -0.284425    11.00000    0.03010    0.02698 =
         0.01819   -0.00460    0.00217    0.00511
AFIX  43
H9    2    0.073483    0.636601   -0.345487    11.00000   -1.20000
AFIX   0

C27   1    0.494511    0.712200    0.092890    11.00000    0.02489    0.02483 =
         0.02362   -0.00379    0.00555   -0.00231
AFIX  43
H27   2    0.502516    0.654770    0.101759    11.00000   -1.20000
AFIX   0

C19   1   -0.165104    1.038195    0.053813    11.00000    0.02990    0.02048 =
         0.02806    0.00162    0.00813    0.00161
AFIX  23
H19A  2   -0.157460    1.097823    0.065139    11.00000   -1.20000
H19B  2   -0.248367    1.015482    0.098917    11.00000   -1.20000
AFIX   0

C28   1    0.519019    0.746171    0.001850    11.00000    0.02825    0.03532 =
         0.02095   -0.00777    0.00706   -0.00645
AFIX  43
H28   2    0.545095    0.712065   -0.051242    11.00000   -1.20000
AFIX   0
C37   1    0.268858    0.525955    0.359528    11.00000    0.04123    0.01856 =
         0.04322    0.00870    0.01677    0.00112
AFIX  23
H37A  2    0.192195    0.515364    0.296483    11.00000   -1.20000
H37B  2    0.192207    0.519614    0.414174    11.00000   -1.20000
AFIX   0
C34   1    0.448196    0.893580    0.641656    11.00000    0.02562    0.03006 =
         0.02254    0.00376    0.00575   -0.00353
AFIX  43
H34   2    0.396561    0.945946    0.649233    11.00000   -1.20000
AFIX   0
C35   1    0.556998    0.858944    0.719669    11.00000    0.02945    0.04225 =
         0.01707    0.00303    0.00515   -0.00573
AFIX  43
H35   2    0.582911    0.888265    0.779822    11.00000   -1.20000
AFIX   0

C14   1   -0.146265    0.623588    0.344312    11.00000    0.02306    0.02317 =
         0.02671    0.00236    0.00550   -0.00021
AFIX  43
H14   2   -0.191333    0.569283    0.342279    11.00000   -1.20000
AFIX   0
C10   1   -0.020456    0.626242   -0.210726    11.00000    0.03568    0.02019 =
         0.02342   -0.00287    0.00108    0.00257
AFIX  43
H10   2   -0.071669    0.573447   -0.221698    11.00000   -1.20000
AFIX   0

C1R   1    0.590789    0.738687    0.622382    11.00000    0.02815    0.04175 =
         0.01916    0.00657    0.00263    0.01037
AFIX  43
H1R   2    0.637481    0.685130    0.616607    11.00000   -1.20000
AFIX   0
C36   1    0.628142    0.781868    0.710453    11.00000    0.02878    0.04900 =
         0.01830    0.00977   -0.00015    0.00593
AFIX  43
H36   2    0.702753    0.758218    0.764300    11.00000   -1.20000
AFIX   0
C38   1    0.424324    0.464062    0.372189    11.00000    0.06254    0.02445 =
         0.08154    0.01675    0.03263    0.01450
PART 1
AFIX  23
H38A  2    0.380378    0.411661    0.396806    21.00000   -1.20000
H38B  2    0.523030    0.484585    0.420931    21.00000   -1.20000
AFIX  23
PART 2
H38C  2    0.496356    0.468224    0.315317   -21.00000   -1.20000
H38D  2    0.373478    0.408230    0.372756   -21.00000   -1.20000
AFIX   0
PART 1
C39A  1    0.498467    0.450696    0.267783    21.00000    0.03166    0.02496 =
         0.07808   -0.01470    0.01127    0.00203
AFIX 137
H39A  2    0.396246    0.440359    0.217189    21.00000   -1.50000
H39B  2    0.581124    0.403848    0.271799    21.00000   -1.50000
H39C  2    0.563617    0.499663    0.250172    21.00000   -1.50000
AFIX   0

PART 0
CL1   3    0.233604    0.985646    0.341313    11.00000    0.02676    0.02035 =
         0.01731   -0.00125    0.00253    0.00018

PART 2
C39B  1    0.563127    0.480397    0.479586   -21.00000    0.03294    0.02306 =
         0.05557    0.01702    0.00899    0.00175
AFIX 137
H39D  2    0.623982    0.533237    0.476125   -21.00000   -1.50000
H39E  2    0.654323    0.436953    0.488556   -21.00000   -1.50000
H39F  2    0.490541    0.480353    0.535563   -21.00000   -1.50000
AFIX   0

PART 3
CL2A  3    0.081607    0.526772    0.087977    31.00000    0.10179    0.01418 =
         0.01883    0.00078    0.01835    0.00013

PART 4
CL2B  3    0.200002    0.520721    0.091894    41.00000    0.03901    0.01299 =
         0.01079   -0.00413    0.00545   -0.00388

PART 5
CL2C  3    0.640181    0.486303    0.150301    51.00000    0.04910    0.04478 =
         0.04498    0.01974   -0.00155    0.00009

PART 6
CL2D  3   -0.222217    0.521285    0.050869    61.00000    0.05799    0.04646 =
         0.08314   -0.04371   -0.00729    0.01701

PART 7
CL2E  3   -0.310488    0.485793    0.067986    71.00000    0.03651    0.03662 =
         0.04048   -0.00430    0.00245    0.01523
HKLF 4


REM
REM wR2 = 0.0945, GooF = S = 1.033, Restrained GooF = 1.036 for all data
REM R1 = 0.0330 for 6822 Fo > 4sig(Fo) and 0.0330 for all 6857 data
REM 452 parameters refined using 329 restraints

END

WGHT      0.0712      0.3500

REM Highest difference peak  0.600,  deepest hole -0.209,  1-sigma level  0.052
Q1    1   0.4957  0.4739  0.1417  11.00000  0.05    0.60
Q2    1  -0.0216  0.5195  0.0599  11.00000  0.05    0.40
Q3    1   0.6602  0.4976  0.1138  11.00000  0.05    0.32
Q4    1  -0.1986  0.5355  0.0394  11.00000  0.05    0.31
Q5    1   0.1471  0.5257  0.0943  11.00000  0.05    0.31
;
_shelx_res_checksum                26648
_shelx_hkl_file
;
  -9   0  -2   54.38    3.77 116
  -9   0  -1   -2.61    2.64 116
  -9   0  -1   -0.30    2.58  90
  -9   0   0  358.38   10.62 116
  -9   0   1    1.45    2.29 116
  -9   0   1    0.38    2.29 146
  -9   0   2  321.64   10.34 146
  -9   0   3    1.25    2.83 146
  -9   0   3    0.34    2.90  88
  -9   0   4   61.38    3.94 138
  -9   0   4   60.32    4.31  88
  -9   0   5   -0.31    2.64 146
  -9   0   6  253.72    8.14 146
  -9   1  -2   79.51    4.45 116
  -9  -1  -2   81.68    4.40  90
  -9  -1  -1  166.47    6.45 116
  -9   1  -1  188.17    7.06 116
  -9  -1   0  299.80    9.44 116
  -9   1   0  352.45   10.41 116
  -9   1   1   99.21    5.06 116
  -9  -1   1  103.36    5.21 146
  -9   1   2  119.87    5.29 116
  -9  -1   2  139.39    6.35 146
  -9   1   2  137.01    6.13 146
  -9  -1   3   15.02    3.36 146
  -9   1   3   15.67    3.13 146
  -9   1   3   13.01    3.23  88
  -9  -1   3   13.19    2.99  88
  -9   1   4  133.60    6.07 146
  -9   1   4  107.33    5.35 138
  -9   1   4  121.69    5.77  88
  -9  -1   4   94.55    4.91  88
  -9  -1   5   23.96    3.35 146
  -9   1   5   18.96    2.79  88
  -9   1   6  184.32    6.59 146
  -9  -1   6  168.70    6.37 146
  -9   2  -2   92.96    4.68 116
  -9  -2  -2   88.17    4.68 144
  -9   2  -1  106.45    5.43 116
  -9  -2  -1  114.44    5.68  90
  -9   2   0   69.45    4.51 116
  -9  -2   0   76.94    5.03  90
  -9   2   1  150.43    6.45 116
  -9  -2   1  161.84    6.58 146
  -9   2   2    1.66    2.36 146
  -9  -2   2    0.87    2.78 146
  -9   2   2   -0.54    2.46 116
  -9   2   2   -0.12    3.02  88
  -9   2   3    9.34    2.90 146
  -9  -2   3    5.16    2.36  88
  -9   2   3    4.82    3.05  88
  -9  -2   4   28.35    3.61 146
  -9   2   4   28.12    3.46 146
  -9   2   4   21.97    3.39 138
  -9   2   4   23.67    3.52  88
  -9   2   5    4.47    2.26 138
  -9  -2   5    3.08    2.53 146
  -9   2   5    3.39    2.35  88
  -9   3  -1   78.75    4.66 116
  -9  -3  -1   78.28    4.63  90
  -9   3   0   32.28    3.48 116
  -9  -3   0   30.68    3.64  90
  -9   3   1  146.07    6.11 116
  -9  -3   1  129.72    5.89 146
  -9  -3   2  222.74    8.10 146
  -9   3   2  231.73    8.39  88
  -9   3   2  203.96    7.45 116
  -9  -3   3  270.74    8.63 110
  -9   3   3  289.28    9.02 146
  -9   3   3  320.54    9.96 138
  -9   3   3  314.10    9.94  88
  -9  -3   4  460.83   12.96 146
  -9   3   4  465.24   12.90 138
  -9   3   4  469.69   12.97  88
  -9   3   5   21.10    2.87 138
  -9  -3   5   25.94    3.08 146
  -9   3   5   23.40    2.97  88
  -9   4  -1   48.17    3.54 116
  -9  -4  -1   49.64    3.58  90
  -9   4   0  114.44    5.35 116
  -9  -4   0  108.98    5.21  90
  -9   4   0  107.60    5.05  88
  -9  -4   1   12.56    2.70 146
  -9   4   1   14.94    2.97  88
  -9   4   1   17.20    2.84 116
  -9  -4   2   13.89    2.67 110
  -9   4   2   15.31    3.21 138
  -9  -4   2   13.30    2.93 146
  -9   4   2   17.51    2.65 116
  -9   4   3  168.47    6.70  88
  -9   4   3  176.57    6.80 138
  -9  -4   3  156.69    6.42 146
  -9   4   4  377.41   10.94  88
  -9  -4   4  398.70   11.07 146
  -9   4   4  377.77   10.98 138
  -9   5   1   71.99    4.07 116
  -9   5   1   70.65    4.14 138
  -9   5   2  289.24    8.75  88
  -9  -5   3  107.99    5.03 146
  -9   5   3  116.33    5.19 138
  -8   0  -7   -0.52    2.24 124
  -8   0  -7    0.52    2.32   7
  -8   0  -6  369.23   11.83   7
  -8   0  -6  355.06   11.19 144
  -8   0  -5    2.48    3.07  90
  -8   0  -5    2.03    3.63   7
  -8   0  -5    1.86    3.60 144
  -8   0  -4 2750.79   59.57  90
  -8   0  -4 2787.74   60.48   7
  -8   0  -3   -1.13    4.00  90
  -8   0  -3    1.22    4.28   7
  -8   0  -3    2.14    4.35 144
  -8   0  -2   70.47    6.72  90
  -8   0  -2   65.98    6.84   7
  -8   0  -1   -0.35    3.44 146
  -8   0  -1    4.41    3.82 124
  -8   0   0 1597.79   38.61 146
  -8   0   0 1532.48   37.36 124
  -8   0   1    0.69    3.66 110
  -8   0   1   -0.86    4.19 146
  -8   0   1    0.95    4.58  90
  -8   0   2 1474.19   36.83 110
  -8   0   2 1577.04   39.49  90
  -8   0   2 1568.00   39.42 144
  -8   0   2 1531.76   38.82 146
  -8   0   3    1.60    3.72 110
  -8   0   3   -1.02    3.75  68
  -8   0   3    0.47    4.68  90
  -8   0   3    0.87    3.27 130
  -8   0   3   -1.10    3.63 116
  -8   0   4  364.36   13.00 110
  -8   0   4  376.07   14.54 146
  -8   0   4  349.89   13.18 130
  -8   0   4  332.12   12.03 116
  -8   0   4  353.13   12.95  68
  -8   0   5    1.33    3.66 110
  -8   0   5   -0.76    3.81 130
  -8   0   5    0.64    4.37 146
  -8   0   6  459.53   15.49 146
  -8   0   6  426.12   14.25 138
  -8   0   6  428.06   14.92 130
  -8   0   6  417.59   14.31  88
  -8   0   7   -2.21    3.17 138
  -8   0   7   -0.52    3.63 146
  -8   0   7   -1.12    3.18  88
  -8   0   7    1.21    3.81 130
  -8   0   8  892.24   22.03  88
  -8   0   8  877.86   22.06 138
  -8   0   9   -1.74    2.79 104
  -8   0   9    1.03    3.10 130
  -8   0  10  835.53   19.93 104
  -8   0  10  868.32   20.55 130
  -8   1  -7   41.52    3.46 124
  -8  -1  -7   41.28    3.46   7
  -8  -1  -6  186.44    7.58 144
  -8   1  -6  167.64    6.69 144
  -8  -1  -6  177.16    7.67   7
  -8  -1  -6  179.02    6.96  90
  -8   1  -5   56.65    4.86 144
  -8  -1  -5   59.21    5.40 144
  -8  -1  -5   70.69    5.73   7
  -8  -1  -5   65.69    5.23  90
  -8   1  -4  328.74   12.14 144
  -8  -1  -4  338.55   12.60   7
  -8   1  -4  323.36   11.55  90
  -8  -1  -4  328.19   12.19  90
  -8   1  -3  617.83   19.13 144
  -8   1  -3  639.45   19.03  90
  -8  -1  -3  656.26   19.72  90
  -8  -1  -3  637.43   19.86   7
  -8   1  -2    0.58    4.00 124
  -8   1  -2    6.74    4.46 144
  -8  -1  -2    3.62    3.47 110
  -8   1  -2    2.20    4.03  90
  -8  -1  -2    3.03    4.31   7
  -8  -1  -1  933.68   24.61 110
  -8   1  -1  893.69   24.06 146
  -8  -1  -1  931.98   26.54 144
  -8  -1  -1  884.08   24.61 146
  -8   1  -1  947.15   26.46 144
  -8   1  -1  969.30   26.32  90
  -8  -1  -1  851.08   23.96 124
  -8   1  -1  935.33   25.31 124
  -8  -1   0  108.43    7.29 110
  -8   1   0   97.15    7.80 144
  -8   1   0   95.38    6.97 146
  -8  -1   0   97.78    7.98 144
  -8  -1   0  106.64    8.19  90
  -8   1   0  114.72    8.22  90
  -8   1   0  101.29    7.09 124
  -8   1   1  242.31   10.25 107
  -8  -1   1  272.57   11.43 110
  -8  -1   1  284.33   12.96 144
  -8   1   1  270.92   11.75 146
  -8  -1   1  284.53   12.73  90
  -8   1   1  247.09   10.51 124
  -8   1   2  397.18   15.18 146
  -8  -1   2  416.99   15.54 146
  -8  -1   2  408.25   15.91 144
  -8  -1   2  397.59   14.47 110
  -8  -1   2  411.02   15.80  90
  -8  -1   2  385.88   13.69  68
  -8  -1   3   26.04    4.58 130
  -8   1   3   32.82    5.00 116
  -8  -1   3   29.92    5.71 144
  -8   1   3   34.91    5.57 146
  -8  -1   3   35.35    5.38 110
  -8  -1   3   27.97    5.88  90
  -8   1   3   34.64    5.82  90
  -8  -1   3   28.37    5.01  68
  -8  -1   4   60.66    6.03 110
  -8  -1   4   66.36    6.61 146
  -8   1   4   57.11    5.57 130
  -8   1   4   62.64    5.55 116
  -8  -1   4   54.09    5.72 130
  -8  -1   4   59.09    6.05  68
  -8  -1   5  147.55    8.26 110
  -8   1   5  131.34    8.00 130
  -8  -1   5  135.85    8.21 130
  -8  -1   5  144.24    8.25  68
  -8  -1   5  154.73    8.89 146
  -8   1   5  159.64    9.08 146
  -8   1   6  440.19   15.23 146
  -8  -1   6  396.07   13.40 138
  -8   1   6  419.28   14.47 138
  -8  -1   6  446.17   15.17 146
  -8  -1   6  421.79   13.80  88
  -8   1   6  413.15   14.40  88
  -8  -1   6  432.59   14.86 130
  -8   1   6  425.11   14.58 130
  -8  -1   7 1025.84   26.35 104
  -8  -1   7 1176.77   28.17 146
  -8   1   7 1203.47   28.51 146
  -8   1   7 1133.15   27.25 138
  -8  -1   7  989.72   25.49 138
  -8  -1   7  930.53   25.44  88
  -8   1   7 1110.52   27.14  88
  -8   1   7 1159.88   28.19 130
  -8  -1   7 1148.22   28.28 130
  -8   1   8  681.43   18.12 104
  -8  -1   8  704.95   18.44 104
  -8   1   8  622.25   17.54  88
  -8   1   8  634.88   17.70 138
  -8   1   8  750.43   19.33 146
  -8  -1   8  757.91   19.03 146
  -8  -1   9  325.29   10.32 104
  -8   1   9  324.45   10.17 104
  -8   1   9  341.22   11.00 130
  -8  -1   9  347.17   11.07 130
  -8  -1  10  402.92   11.76 104
  -8   1  10  427.34   11.77 104
  -8   1  10  478.25   12.55 130
  -8  -1  10  505.19   12.68 130
  -8  -2  -6  111.23    5.60  90
  -8   2  -6  116.16    6.10 124
  -8   2  -6  112.00    5.86   7
  -8  -2  -6  102.46    5.76   7
  -8   2  -5   19.73    4.14 124
  -8  -2  -5   19.00    4.01  90
  -8   2  -5   21.68    4.07   7
  -8  -2  -5   17.64    4.01   7
  -8   2  -5   16.13    3.35 144
  -8   2  -4  346.64   12.50 124
  -8   2  -4  319.29   11.45 144
  -8  -2  -4  334.70   12.59 144
  -8   2  -4  315.97   11.00  90
  -8  -2  -4  345.24   12.54   7
  -8   2  -4  327.63   12.32   7
  -8   2  -3  204.43    9.72 124
  -8  -2  -3  205.62   10.27 144
  -8   2  -3  192.00    9.25 144
  -8  -2  -3  200.32    8.90 110
  -8   2  -3  200.85    9.09  90
  -8  -2  -3  207.34   10.05   7
  -8   2  -2  858.58   24.02 124
  -8   2  -2  818.67   23.68 144
  -8  -2  -2  835.16   24.49 144
  -8  -2  -2  830.10   23.04 110
  -8  -2  -2  880.72   24.69  90
  -8   2  -2  848.43   23.62  90
  -8  -2  -2  878.13   24.74   7
  -8   2  -1  283.29   11.78 124
  -8  -2  -1  285.65   12.67 144
  -8   2  -1  277.10   11.99 144
  -8  -2  -1  274.02   11.35 110
  -8   2  -1  258.29   11.51  90
  -8  -2  -1  275.12   12.37  90
  -8  -2  -1  259.25   10.52  76
  -8   2   0    5.04    4.13 124
  -8   2   0    1.45    3.60 146
  -8  -2   0    4.63    4.55 144
  -8   2   0    8.40    4.63 144
  -8  -2   0    6.04    4.23 110
  -8   2   0    6.26    4.33  90
  -8  -2   0   11.58    5.04  90
  -8  -2   0    3.38    3.73  76
  -8   2   1   37.34    5.00 124
  -8   2   1   35.24    5.25 146
  -8  -2   1   33.95    6.24 144
  -8   2   1   37.16    6.00 144
  -8  -2   1   36.19    5.59 110
  -8  -2   1   38.55    6.12  90
  -8   2   1   35.01    5.64  90
  -8  -2   1   37.66    5.03  68
  -8  -2   1   38.39    5.22  76
  -8   2   2  179.78    8.64 124
  -8   2   2  189.80   10.29 144
  -8   2   2  204.79   10.32 146
  -8  -2   2  200.19   10.74 144
  -8  -2   2  191.75    9.92 110
  -8   2   2  163.68    8.58 107
  -8  -2   2  207.55   10.65  90
  -8  -2   2  184.48    9.35  68
  -8  -2   3   63.73    5.86 130
  -8   2   3   67.89    6.30 116
  -8  -2   3   74.99    7.33 144
  -8   2   3   68.92    6.83 146
  -8  -2   3   65.19    6.48 110
  -8   2   3   69.68    5.50 107
  -8  -2   3   78.29    7.14  90
  -8  -2   3   69.47    6.33  68
  -8   2   4  195.76    9.31 116
  -8  -2   4  186.97    9.45 130
  -8   2   4  189.28    9.02 130
  -8  -2   4  211.36   10.56 146
  -8  -2   4  194.01    9.77 110
  -8  -2   4  202.23   10.34  90
  -8  -2   4  206.66   10.04  68
  -8   2   5   38.13    4.98 130
  -8  -2   5   38.95    5.24 130
  -8  -2   5   42.30    5.84 146
  -8   2   5   36.47    5.62 146
  -8  -2   5   32.39    5.27 110
  -8   2   5   36.31    5.53  88
  -8  -2   5   33.87    5.51  68
  -8   2   6    6.45    3.75 130
  -8  -2   6    7.03    3.97 130
  -8  -2   6    5.83    4.10 146
  -8   2   6    9.30    4.24 146
  -8   2   6    9.26    4.29 138
  -8  -2   6    0.69    3.98 110
  -8  -2   6    1.11    3.10  88
  -8   2   6   12.20    4.35  88
  -8  -2   6    8.86    4.44  68
  -8  -2   7  121.01    6.69 104
  -8   2   7  130.27    7.30 138
  -8  -2   7  146.85    7.68 146
  -8   2   7  141.52    7.84 146
  -8   2   7  129.12    7.28  88
  -8   2   7  143.16    7.73 130
  -8   2   8  171.00    7.22 104
  -8  -2   8  174.17    7.55 104
  -8  -2   8  169.20    7.48 146
  -8   2   8  173.44    7.50 138
  -8   2   8  182.47    8.19 146
  -8   2   8  170.52    7.34  88
  -8   2   8  170.50    8.10 130
  -8  -2   9  176.10    7.01 104
  -8   2   9  183.09    6.87 104
  -8  -2   9  188.42    7.71 130
  -8   2   9  168.23    6.33 138
  -8  -2  10  732.50   18.50 130
  -8   2  10  824.13   18.95 130
  -8   3  -6  392.24   11.84 124
  -8  -3  -6  373.26   11.41  90
  -8  -3  -6  377.44   11.26   7
  -8  -3  -6  388.17   11.82 144
  -8  -3  -5  249.72    9.83 144
  -8   3  -5  246.55    9.70 124
  -8   3  -5  244.42    9.27   7
  -8  -3  -5  227.52    9.18   7
  -8  -3  -4   71.78    5.51 110
  -8  -3  -4   76.24    6.30 144
  -8  -3  -4   77.65    6.07   7
  -8   3  -4   79.32    5.98   7
  -8   3  -4   74.27    6.16 124
  -8   3  -3  361.70   13.14 124
  -8   3  -3  328.52   11.90 144
  -8  -3  -3  347.32   13.41 144
  -8  -3  -3  345.38   12.39 110
  -8  -3  -3  366.27   13.35  90
  -8  -3  -3  344.53   13.01   7
  -8   3  -3  344.88   12.89   7
  -8   3  -2  525.08   16.86 124
  -8   3  -2  461.77   15.63 144
  -8  -3  -2  502.11   16.98 144
  -8  -3  -2  524.89   16.35 110
  -8  -3  -2  525.57   17.28  90
  -8   3  -2  497.16   15.67  90
  -8  -3  -2  464.02   15.04  76
  -8   3  -1  264.65   11.46 124
  -8  -3  -1  269.30   12.17 144
  -8   3  -1  263.10   11.16 144
  -8  -3  -1  255.89   11.29 110
  -8   3  -1  256.12   11.04  90
  -8  -3  -1  278.17   12.21  90
  -8  -3  -1  252.79   10.64  76
  -8   3   0  549.18   17.59 124
  -8   3   0  505.68   16.29 146
  -8  -3   0  565.03   18.70 144
  -8   3   0  540.29   17.66 144
  -8  -3   0  549.97   17.89 110
  -8  -3   0  565.62   18.62  90
  -8   3   0  546.57   17.70  90
  -8  -3   0  532.24   17.11  76
  -8  -3   0  531.06   16.51  68
  -8   3   1  833.77   23.39 124
  -8   3   1  829.45   24.12 144
  -8  -3   1  851.49   24.78 144
  -8   3   1  802.52   23.20 146
  -8  -3   1  826.03   23.98 110
  -8   3   1  827.95   24.03  90
  -8  -3   1  868.63   24.85  90
  -8  -3   1  844.04   23.75  76
  -8  -3   1  864.33   23.41  68
  -8   3   2  587.68   18.93 116
  -8   3   2  562.59   17.44 124
  -8   3   2  579.63   18.47 146
  -8  -3   2  602.84   19.59 144
  -8  -3   2  594.92   18.89 110
  -8   3   2  555.92   17.69 107
  -8  -3   2  601.71   19.36  90
  -8  -3   2  580.70   18.28  68
  -8   3   3   33.17    5.27 116
  -8   3   3   25.66    5.23 146
  -8  -3   3   29.22    5.64 144
  -8   3   3   27.87    4.46 107
  -8  -3   3   34.22    5.71 110
  -8  -3   3   30.30    5.45  90
  -8  -3   3   32.35    5.42  68
  -8   3   4  642.81   19.03 130
  -8   3   4  682.92   20.00 116
  -8  -3   4  729.73   21.46 146
  -8  -3   4  686.72   20.72 110
  -8   3   4  653.26   18.97 107
  -8  -3   4  696.29   20.82  90
  -8  -3   4  734.69   21.06  68
  -8   3   5   85.48    5.87 116
  -8   3   5   86.30    6.23 130
  -8  -3   5   86.72    7.12 146
  -8   3   5   92.86    7.10 146
  -8  -3   5   82.96    6.89 110
  -8   3   5   84.78    7.03  88
  -8  -3   5   87.50    7.00  68
  -8  -3   6  417.99   14.66 130
  -8   3   6  401.12   14.00 130
  -8  -3   6  429.79   14.75 146
  -8   3   6  451.52   15.11 138
  -8   3   6  457.56   15.28 146
  -8  -3   6  439.06   14.86 110
  -8   3   6  450.29   15.03  88
  -8  -3   6  460.46   15.11  68
  -8  -3   7   51.36    4.66 104
  -8  -3   7   53.18    5.09 146
  -8   3   7   60.63    5.47 138
  -8   3   7   60.14    5.70 146
  -8   3   7   51.05    5.20  88
  -8   3   7   64.01    5.41 130
  -8  -3   8   97.08    5.60 104
  -8  -3   8   89.71    5.44 146
  -8   3   8  109.47    6.14 138
  -8   3   8  101.82    5.83  88
  -8  -3   8  114.14    6.59 130
  -8   3   8  118.18    6.58 130
  -8  -3   9  255.95    8.62 104
  -8   3   9  257.88    8.24 104
  -8   3   9  242.35    8.31 138
  -8   3   9  240.62    7.91  88
  -8   3  10  175.45    6.36 130
  -8  -4  -6  287.99    9.52 144
  -8   4  -6  307.10    9.68 124
  -8  -4  -5   61.17    4.50 110
  -8  -4  -5   61.41    5.15 144
  -8   4  -5   63.71    5.11 124
  -8  -4  -4  193.46    8.51 110
  -8  -4  -4  194.06    9.00 144
  -8  -4  -4  203.58    9.08  90
  -8   4  -4  203.54    9.05 124
  -8   4  -3  207.29    9.67 124
  -8  -4  -3  195.20    9.58 144
  -8  -4  -3  193.91    9.10 110
  -8  -4  -3  206.85    9.66  90
  -8  -4  -3  188.05    8.19  76
  -8   4  -2    9.51    4.32 124
  -8  -4  -2   12.24    4.76 144
  -8  -4  -2   12.64    4.36 110
  -8  -4  -2   14.76    4.65  90
  -8  -4  -2   13.39    3.81  76
  -8   4  -1  307.83   12.37 124
  -8   4  -1  276.97   11.15 144
  -8  -4  -1  302.15   12.67 144
  -8  -4  -1  314.94   12.50 110
  -8  -4  -1  314.89   12.78  90
  -8   4  -1  297.08   11.34  90
  -8  -4  -1  305.37   11.85  76
  -8   4   0  180.55    9.37 124
  -8  -4   0  179.41    9.85 144
  -8   4   0  178.56    8.89 144
  -8  -4   0  175.76    9.64 110
  -8  -4   0  179.91    9.84  90
  -8   4   0  177.06    8.98  90
  -8  -4   0  182.58    9.37  76
  -8  -4   0  174.84    8.73  68
  -8   4   1  477.95   15.82 124
  -8   4   1  495.56   16.77 116
  -8  -4   1  467.24   16.47 144
  -8   4   1  441.34   14.97 146
  -8   4   1  484.87   15.98 107
  -8  -4   1  458.87   16.15 110
  -8  -4   1  463.12   16.26  90
  -8  -4   1  442.09   15.77  76
  -8  -4   1  463.65   15.63  68
  -8   4   2  158.05    8.93 116
  -8   4   2  142.87    7.97 124
  -8   4   2  140.97    8.19 146
  -8  -4   2  156.03    9.09 144
  -8  -4   2  147.99    8.85 110
  -8   4   2  140.49    8.20 107
  -8  -4   2  150.86    8.95  90
  -8  -4   2  158.52    8.71  68
  -8  -4   2  140.93    8.62  76
  -8   4   3  276.91   11.62 116
  -8   4   3  291.11   11.85 146
  -8   4   3  257.80   10.95 107
  -8  -4   3  288.46   12.21 110
  -8  -4   3  276.00   11.81  90
  -8  -4   3  283.13   11.98  68
  -8   4   4  218.16    9.82 116
  -8   4   4  212.70   10.21 146
  -8   4   4  204.81    9.19 107
  -8  -4   4  205.03   10.11 110
  -8   4   4  220.66   10.50  88
  -8  -4   4  199.18   10.02  68
  -8   4   5  140.63    7.43 130
  -8   4   5  153.15    7.68 116
  -8   4   5  159.77    8.92 138
  -8  -4   5  155.69    8.67 146
  -8  -4   5  152.68    8.63 110
  -8   4   5  147.29    7.33 107
  -8   4   5  161.58    8.95  88
  -8  -4   5  159.30    8.79  68
  -8  -4   6 1054.86   26.36 146
  -8   4   6 1085.44   27.00 146
  -8   4   6 1053.73   26.85 138
  -8   4   6 1092.79   27.00  88
  -8   4   6 1022.04   25.71 130
  -8  -4   7   46.59    4.41 104
  -8  -4   7   52.12    4.78 146
  -8   4   7   59.92    5.42 138
  -8   4   7   60.26    5.52 146
  -8   4   7   57.65    5.25  88
  -8   4   7   56.11    5.01 130
  -8   4   8 1234.02   28.05 138
  -8   4   8 1215.57   27.83  88
  -8  -4   8 1202.00   28.29 130
  -8   4   8 1279.61   28.24 130
  -8  -4   9   44.71    3.75 104
  -8  -4   9   52.20    4.18 130
  -8   4   9   45.40    3.79 138
  -8  -5  -6  594.36   15.15  90
  -8  -5  -6  605.61   15.15 144
  -8  -5  -5  806.26   20.31 110
  -8  -5  -5  858.17   20.97 144
  -8  -5  -5  906.37   21.25  90
  -8   5  -5  840.90   21.07 124
  -8   5  -5  756.44   19.79 116
  -8  -5  -4  211.12    8.62 110
  -8  -5  -4  198.47    8.81 144
  -8  -5  -4  230.13    9.18  90
  -8   5  -4  228.24    9.19 124
  -8   5  -4  219.70    8.70 116
  -8   5  -3  405.41   13.31 116
  -8   5  -3  419.97   13.73 124
  -8  -5  -3  385.19   13.31 144
  -8  -5  -3  386.48   13.10 110
  -8  -5  -3  405.95   13.57  90
  -8  -5  -3  376.69   12.27  76
  -8   5  -2  558.18   17.14 124
  -8  -5  -2  516.39   16.79 144
  -8  -5  -2  532.68   16.76 110
  -8  -5  -2  559.24   17.11  90
  -8  -5  -2  505.77   15.91  76
  -8   5  -1  203.11   10.01 116
  -8   5  -1  209.56    9.87 124
  -8  -5  -1  209.41    9.89 144
  -8  -5  -1  189.02    9.63 110
  -8  -5  -1  203.61    9.88  90
  -8  -5  -1  193.47    9.34  76
  -8   5   0 1058.49   28.28 116
  -8   5   0 1054.02   27.77 124
  -8  -5   0 1075.56   28.00 144
  -8  -5   0 1021.21   27.83 110
  -8  -5   0 1046.43   27.95  90
  -8  -5   0 1004.91   27.32  76
  -8   5   1 1810.17   42.52 124
  -8   5   1 1856.13   43.51 116
  -8  -5   1 1818.92   42.93 144
  -8   5   1 1706.01   41.07 146
  -8   5   1 1763.42   42.62 107
  -8  -5   1 1843.61   43.02  90
  -8  -5   1 1781.70   42.46  68
  -8  -5   1 1776.24   42.75  76
  -8   5   2 1119.40   28.63 124
  -8   5   2 1128.42   29.57 116
  -8  -5   2 1109.70   29.15 144
  -8   5   2 1111.41   28.50 146
  -8   5   2 1119.70   29.02 107
  -8  -5   2 1109.24   29.01  90
  -8  -5   2 1124.37   29.26  68
  -8  -5   2 1090.75   29.24  76
  -8   5   3  460.71   15.64 116
  -8   5   3  460.09   15.42 146
  -8   5   3  468.81   15.27 107
  -8  -5   3  458.49   15.25  90
  -8  -5   3  457.45   15.71  68
  -8   5   4  128.12    6.77 125
  -8   5   4  152.61    8.13 116
  -8   5   4  148.39    8.24 146
  -8   5   4  144.72    7.79 107
  -8   5   4  153.34    8.73  88
  -8  -5   4  154.53    8.71  68
  -8   5   5  262.10   10.18 107
  -8  -5   5  274.17   11.21 146
  -8   5   5  283.69   11.51 138
  -8   5   5  295.75   11.66  88
  -8   5   5  273.94   10.49 116
  -8   5   6  266.33    9.67 107
  -8   5   6  300.12   11.45 138
  -8   5   6  301.48   11.43 146
  -8  -5   6  287.32   10.78 146
  -8   5   6  316.40   11.54  88
  -8   5   6  282.38   10.31 130
  -8   5   7   55.88    4.72 130
  -8   5   7   60.61    5.29 138
  -8  -5   7   48.86    4.20 146
  -8   5   7   43.58    3.53 107
  -8  -5   7   47.60    4.29 104
  -8   5   7   56.69    5.06  88
  -8  -5   7   50.08    5.12  68
  -8  -5   8   91.48    5.15 104
  -8   5   8  110.81    5.86 138
  -8   5   8  109.25    5.84  88
  -8  -5   8   94.13    5.67 130
  -8   5   8  107.90    5.66 130
  -8   5   9   50.13    3.77 130
  -8  -5   9   51.53    3.91 130
  -8  -6  -5  485.17   12.77 110
  -8  -6  -5  491.30   13.10  90
  -8   6  -4   76.36    5.37 124
  -8   6  -4   72.29    4.90 116
  -8  -6  -4   71.17    5.09 144
  -8   6  -4   61.82    3.94 136
  -8  -6  -4   79.09    5.35 110
  -8  -6  -4   72.53    5.31  90
  -8  -6  -4   62.57    4.53  76
  -8   6  -3   66.82    5.61 124
  -8   6  -3   59.31    5.08 116
  -8  -6  -3   49.33    5.01 144
  -8   6  -3   49.91    4.19 136
  -8  -6  -3   60.14    5.50 110
  -8  -6  -3   75.95    5.68  90
  -8  -6  -3   52.86    4.70  76
  -8   6  -2  357.75   12.48 124
  -8  -6  -2  359.31   12.40  90
  -8  -6  -2  344.45   11.87  76
  -8  -6  -2  331.75   11.88 144
  -8   6  -1  272.40   11.01 124
  -8   6  -1  268.82   10.96 116
  -8  -6  -1  263.46   10.72  90
  -8  -6  -1  244.06   10.39  76
  -8  -6  -1  240.06   10.33 144
  -8   6   0  152.59    8.47 116
  -8   6   0  137.18    8.00 124
  -8  -6   0  141.44    8.00 144
  -8  -6   0  142.39    8.03  90
  -8  -6   0  147.95    8.20  76
  -8   6   1  535.92   16.96 124
  -8   6   1  578.91   17.84 116
  -8  -6   1  527.55   16.79 144
  -8   6   1  556.51   17.30 107
  -8  -6   1  548.75   16.90  90
  -8  -6   1  539.42   17.07  68
  -8  -6   1  542.29   17.29  76
  -8   6   2 1161.87   28.93 116
  -8   6   2 1020.73   26.93 146
  -8  -6   2 1108.51   28.82 110
  -8   6   2 1086.39   28.19 107
  -8   6   2 1116.99   28.47  88
  -8  -6   2 1016.46   27.31  90
  -8  -6   2 1130.73   28.69  68
  -8   6   3  274.80   11.16 116
  -8   6   3  249.88   10.36 146
  -8  -6   3  293.15   11.75 110
  -8   6   3  263.51   10.73 107
  -8  -6   3  242.35    9.99  90
  -8  -6   3  273.27   11.32  68
  -8  -6   4  118.01    7.67 110
  -8   6   4  113.47    6.82 107
  -8   6   4   91.09    5.81 125
  -8   6   4  113.03    6.90 116
  -8   6   5  844.75   22.71  88
  -8  -6   5  802.53   22.12 146
  -8   6   5  817.68   22.61 138
  -8   6   5  823.55   21.64 107
  -8  -6   5  857.93   22.72 110
  -8  -6   6  152.16    7.30 146
  -8   6   6  173.64    8.22 138
  -8  -6   6  163.08    8.04 110
  -8   6   6  149.08    6.82 107
  -8   6   6  184.77    8.34  88
  -8  -6   6  158.81    8.13  68
  -8   6   7   91.10    5.13 130
  -8  -6   7   82.59    5.63 130
  -8   6   7   90.04    5.76 138
  -8  -6   7   73.04    4.52 146
  -8  -6   7   89.34    4.83 104
  -8   6   7   70.89    4.38 107
  -8   6   7   91.16    5.70  88
  -8  -6   7   88.29    5.77  68
  -8   6   8  319.40    9.85  88
  -8  -6   8  304.22    9.82 130
  -8   6   8  322.99    9.48 130
  -8   6   8  317.34    9.99 138
  -8   7  -4  204.64    7.40 116
  -8   7  -4  277.75    9.04 124
  -8  -7  -4  270.70    8.67  90
  -8  -7  -4  264.14    8.22  76
  -8  -7  -4  222.22    7.82 144
  -8   7  -3  172.85    7.29 116
  -8   7  -3  181.79    7.79 124
  -8  -7  -3  154.13    6.90 144
  -8  -7  -3  170.89    7.43  90
  -8  -7  -3  180.05    7.44  76
  -8   7  -2    5.56    3.66 124
  -8   7  -2    3.26    3.23 116
  -8   7  -2    2.33    2.63 136
  -8  -7  -2    3.60    3.17 144
  -8  -7  -2    6.93    3.91 110
  -8  -7  -2    4.74    3.27  90
  -8  -7  -2    7.74    3.60  76
  -8   7  -1  495.28   15.36 124
  -8  -7  -1  517.71   15.68 110
  -8  -7  -1  475.93   14.71  90
  -8  -7  -1  493.52   15.13  76
  -8  -7   0  321.35   11.86 110
  -8   7   0  291.16   11.32 107
  -8  -7   0  271.90   10.26 144
  -8  -7   0  282.55   10.67  90
  -8   7   0  276.60   10.25  88
  -8   7   0  311.83   11.51 124
  -8   7   0  308.47   11.59 116
  -8   7   1  859.07   22.89 116
  -8   7   1  849.41   22.69 107
  -8  -7   1  858.72   22.87 110
  -8   7   1  819.05   21.77  88
  -8  -7   1  781.49   21.21  90
  -8  -7   1  860.14   22.59  68
  -8   7   2  136.89    7.60 107
  -8  -7   2  135.71    7.91 110
  -8  -7   2  131.85    7.82  76
  -8  -7   2  117.19    6.55  67
  -8  -7   2  138.37    7.89  68
  -8  -7   2  108.75    6.30  90
  -8   7   2  128.52    7.36  88
  -8   7   2  141.65    7.75 116
  -8   7   3  307.76   11.59 116
  -8   7   3  300.91   11.37 138
  -8  -7   3  323.31   11.91 110
  -8   7   3  296.64   11.25 107
  -8   7   3  292.06   11.23  88
  -8  -7   3  273.34   10.36  67
  -8  -7   4   44.78    5.28 110
  -8   7   4   35.74    4.43 107
  -8  -7   4   38.50    4.24  67
  -8   7   4   37.81    4.75  88
  -8   7   4   43.93    4.78 116
  -8   7   4   31.28    3.93 125
  -8  -7   5  178.14    8.26 110
  -8   7   5  177.22    7.67 107
  -8  -7   5  175.77    7.81 146
  -8  -7   5  177.48    7.37  67
  -8  -7   5  173.64    8.26  68
  -8  -7   6  260.10    9.18 146
  -8   7   6  285.96    9.49 107
  -8  -7   6  283.14   10.30  68
  -8  -7   6  276.41    9.19  67
  -8   7   7  185.81    7.50 138
  -8  -7   7  179.73    7.31 130
  -8   7   7  165.49    6.25 130
  -8   7   7  188.05    7.46  88
  -8   7   8  325.24    9.14 138
  -8  -7   8  248.20    8.46 130
  -8   8  -4  395.19   11.18 107
  -8  -8  -4  418.53   11.37 110
  -8  -8  -3  317.32   10.08 110
  -8   8  -3  327.74   10.10 107
  -8  -8  -3  296.56    9.64  76
  -8   8  -3  337.31   10.19 124
  -8   8  -3  262.73    8.78 116
  -8  -8  -3  272.28    8.93  90
  -8   8  -2   74.89    5.30 107
  -8  -8  -2   73.96    5.42 110
  -8  -8  -2   67.15    4.42  90
  -8   8  -2   72.66    5.27 124
  -8   8  -2   69.60    4.80 116
  -8  -8  -1  215.79    8.74 110
  -8   8  -1  196.43    8.40 107
  -8  -8  -1  159.02    7.04  90
  -8   8  -1  213.57    8.60 124
  -8   8  -1  208.51    8.34 116
  -8  -8   0  408.16   13.12 110
  -8   8   0  418.13   13.07 107
  -8  -8   0  350.68   11.16  90
  -8  -8   0  365.22   11.71  67
  -8   8   1  149.98    7.58 116
  -8   8   1  144.53    6.91 138
  -8   8   1  162.53    7.80 107
  -8  -8   1  162.67    8.10 110
  -8   8   1  129.99    6.52  88
  -8  -8   1  118.16    5.93  90
  -8  -8   1  136.07    6.75  67
  -8  -8   1  151.77    7.84  76
  -8  -8   1  147.82    7.61  68
  -8   8   2  273.20   10.20 116
  -8   8   2  252.75    9.46 138
  -8   8   2  261.00    9.92 107
  -8  -8   2  257.31   10.16 110
  -8   8   2  236.75    9.06  88
  -8  -8   2  242.15    9.09  67
  -8   8   3  264.58   10.02 116
  -8   8   3  240.12    9.21 125
  -8   8   3  251.89    9.61 138
  -8   8   3  264.08   10.00 107
  -8  -8   3  264.42   10.18 110
  -8   8   3  265.77    9.62  88
  -8   8   3  223.85    8.13  79
  -8  -8   3  256.10    9.39  67
  -8   8   4  178.45    7.30 125
  -8   8   4  189.34    8.08 138
  -8   8   4  212.36    8.39 107
  -8  -8   4  192.12    8.33 110
  -8   8   4  197.86    8.21  88
  -8  -8   4  185.46    7.74  67
  -8   8   4  167.10    6.64  79
  -8  -8   4  209.94    8.83  68
  -8   8   5   21.74    2.69 125
  -8   8   5   30.43    4.00 138
  -8  -8   5   26.29    3.46 146
  -8   8   5   28.00    3.88  88
  -8   8   5   28.73    3.72 107
  -8  -8   5   25.73    4.11 110
  -8  -8   5   22.32    3.47  67
  -8  -8   5   27.77    4.20  68
  -8   8   6  489.32   13.69 107
  -8  -8   6  479.58   13.36  67
  -8  -8   6  537.79   14.44  68
  -8   8   6  548.84   14.43 138
  -8  -8   7  183.81    7.07 130
  -8   8   7  231.22    7.54  88
  -8  -9  -3  175.43    6.41 110
  -8  -9  -2   32.43    3.69 110
  -8   9  -2   33.06    3.63 107
  -8   9  -2   27.59    2.91 116
  -8   9  -1  103.68    5.68 107
  -8  -9  -1  109.87    5.91 110
  -8  -9  -1   95.15    4.79  67
  -8  -9  -1  106.58    5.83  76
  -8   9  -1   89.91    5.22 116
  -8  -9   0  668.31   17.85 110
  -8   9   0  699.11   18.01 107
  -8  -9   0  654.86   17.78  76
  -8  -9   0  683.72   17.76  68
  -8  -9   0  624.55   16.71  67
  -8   9   0  654.09   17.60 116
  -8   9   1  836.29   21.04 107
  -8  -9   1  816.04   20.88 110
  -8  -9   1  784.59   20.78  76
  -8  -9   1  804.40   20.09  67
  -8  -9   2  593.08   15.97 110
  -8  -9   2  568.65   15.24  67
  -8   9   2  606.19   15.84 125
  -8   9   3   80.29    4.95 125
  -8   9   3   81.86    4.74 138
  -8  -9   3   88.07    5.61 110
  -8   9   3   92.33    5.50 107
  -8   9   3   87.19    4.84  88
  -8   9   3   68.79    4.09  79
  -8  -9   3   85.95    5.08  67
  -8  -9   3   99.72    5.93  68
  -8   9   4    5.72    2.41 125
  -8   9   4    5.94    2.71 138
  -8   9   4    5.49    2.59  88
  -8  -9   4    2.20    2.83  67
  -8  -9   4    8.54    3.42  68
  -8   9   4    8.08    3.04 107
  -8  -9   4    4.07    3.05 110
  -8   9   5  100.91    5.16 138
  -8   9   5  113.57    5.43 107
  -8  -9   5  115.28    5.71  68
  -8  -9   5  112.83    5.23  67
  -8   9   5  111.12    5.27  88
  -8  -9   6  233.75    7.62  68
  -8 -10  -1  140.78    5.75  76
  -8  10  -1  130.54    5.59 125
  -8  10   0  106.99    5.21 107
  -8 -10   0  104.38    5.10 110
  -8  10   0   93.31    5.04 125
  -8  10   1  468.47   12.68 107
  -8 -10   1  421.03   12.23 110
  -8 -10   1  416.46   11.87  67
  -8  10   1  473.74   12.66 125
  -8  10   2   73.65    4.61 107
  -8 -10   2   63.30    4.35 110
  -8 -10   2   56.48    4.01  67
  -8 -10   2   71.42    4.75  68
  -8  10   2   66.91    4.29 125
  -8 -10   3   31.11    3.36 110
  -8  10   3   44.01    3.70 107
  -8 -10   3   31.89    3.33  67
  -8 -10   3   32.45    3.71  68
  -8  10   3   35.76    3.22 125
  -8  10   4  111.39    5.11 107
  -8 -10   4  109.25    5.21  68
  -7   0  -9    0.50    3.13   7
  -7   0  -9    0.30    2.62 144
  -7   0  -8  283.60   11.02   7
  -7   0  -8  281.38   10.39 144
  -7   0  -7    2.03    3.42 136
  -7   0  -7   -0.38    3.91 144
  -7   0  -7    1.84    4.17   7
  -7   0  -7    1.18    3.55  90
  -7   0  -6  398.62   14.02 136
  -7   0  -6  418.53   15.62 144
  -7   0  -6  412.61   15.01  90
  -7   0  -6  429.22   16.09   7
  -7   0  -5   -1.30    3.69 110
  -7   0  -5   -4.98    5.00 144
  -7   0  -5   -1.91    3.65 136
  -7   0  -5    0.71    4.59  90
  -7   0  -5    2.08    4.98   7
  -7   0  -4   81.72    6.89 110
  -7   0  -4   85.23    8.47 144
  -7   0  -4   95.50    8.15  90
  -7   0  -4   84.84    8.36   7
  -7   0  -3   -1.16    5.25   7
  -7   0  -3    0.89    4.30 110
  -7   0  -3    1.12    4.96 144
  -7   0  -3   -0.83    5.24  90
  -7   0  -3    2.38    3.23  76
  -7   0  -2 2035.53   48.87 110
  -7   0  -2 1944.39   47.45  76
  -7   0  -2 2125.48   51.34  90
  -7   0  -2 2032.27   51.18   7
  -7   0  -1    2.64    4.41 110
  -7   0  -1   -1.13    3.32  68
  -7   0  -1    1.95    4.11  76
  -7   0  -1    2.99    5.77   7
  -7   0   0  140.22    9.17 110
  -7   0   0  118.88    8.04  68
  -7   0   0  118.61    8.29  76
  -7   0   0  113.91    9.59   7
  -7   0   1    1.79    5.32   7
  -7   0   1   -4.22    8.03   3
  -7   0   1    5.93    5.52 144
  -7   0   1   -0.25    4.47 110
  -7   0   1    4.46    5.75  90
  -7   0   1    1.59    4.42  68
  -7   0   1   -1.42    4.35  76
  -7   0   2  305.27   20.16   3
  -7   0   2  310.73   13.03 124
  -7   0   2  335.79   14.23 110
  -7   0   2  322.37   15.35 144
  -7   0   2  341.79   15.54  90
  -7   0   2  341.62   14.19  76
  -7   0   2  340.26   14.17  68
  -7   0   3   -4.70    6.96   3
  -7   0   3    1.17    3.10 104
  -7   0   3    0.75    4.63 110
  -7   0   3   -0.59    5.50 144
  -7   0   3    0.59    5.20  90
  -7   0   3    4.49    5.06  68
  -7   0   4  437.60   23.90   3
  -7   0   4  483.60   19.11 144
  -7   0   4  505.29   19.24  90
  -7   0   4  495.27   18.08  68
  -7   0   4  519.15   18.20 110
  -7   0   5    3.09    5.40 146
  -7   0   5   -0.99    4.72 110
  -7   0   5    4.76    5.40  90
  -7   0   5    0.26    4.85  68
  -7   0   6  406.72   15.71 110
  -7   0   6  401.61   16.22 146
  -7   0   6  398.49   15.93  68
  -7   0   6  366.15   16.00 130
  -7   0   7    0.50    4.58 146
  -7   0   7    4.49    4.55 138
  -7   0   7    0.72    4.54 104
  -7   0   7   -1.56    4.25  88
  -7   0   7   -1.50    5.07  68
  -7   0   8   56.31    6.49 104
  -7   0   8   51.77    6.33 146
  -7   0   8   51.56    5.75 138
  -7   0   8   46.04    5.43  88
  -7   0   8   55.21    6.76 130
  -7   0   9    0.21    4.34 104
  -7   0   9   -0.74    3.71 146
  -7   0   9   -1.14    3.35 138
  -7   0   9    1.32    4.31 130
  -7   0   9    0.46    3.10  88
  -7   0  10 1094.07   27.70 130
  -7   0  10  983.38   25.33 146
  -7   0  11   -2.36    3.01 117
  -7   0  11   -2.17    3.41 130
  -7   0  11    1.85    3.57 104
  -7   0  12  336.98   10.05 117
  -7   0  12  318.90    9.94 130
  -7   0  12  354.18   10.90 104
  -7  -1  -9   31.23    4.05   7
  -7  -1  -9   23.99    3.64 144
  -7   1  -9   24.02    3.01 136
  -7   1  -8  189.83    8.24 144
  -7  -1  -8  167.06    7.19 136
  -7  -1  -8  191.83    8.76 144
  -7   1  -8  191.76    8.16 136
  -7  -1  -8  202.07    8.31  90
  -7   1  -7   35.38    5.07 144
  -7  -1  -7   39.54    4.28 136
  -7   1  -7   42.19    5.00 136
  -7  -1  -7   41.44    5.57 144
  -7  -1  -7   46.31    6.01   7
  -7  -1  -6  252.93   10.65 110
  -7   1  -6  247.35   11.42 144
  -7  -1  -6  252.38   11.99 144
  -7   1  -6  241.33   10.68 136
  -7   1  -6  242.48   10.83  90
  -7  -1  -6  268.05   12.43   7
  -7  -1  -5   33.09    5.36 110
  -7   1  -5   25.40    4.88 136
  -7   1  -5   34.59    5.92 144
  -7   1  -5   32.83    5.36  90
  -7  -1  -5   33.81    6.24   7
  -7   1  -4   65.04    7.90   7
  -7  -1  -4   68.11    8.01   7
  -7  -1  -4   67.37    6.87 110
  -7   1  -4   49.49    5.83 136
  -7   1  -4   59.50    6.93 144
  -7   1  -4   66.33    7.17  90
  -7  -1  -4   69.59    5.93  76
  -7  -1  -3  333.51   15.32   7
  -7   1  -3  354.28   15.63   7
  -7  -1  -3  330.32   13.78 110
  -7   1  -3  314.56   12.61 110
  -7   1  -3  338.14   15.00 144
  -7   1  -3  277.45   11.60 146
  -7   1  -3  324.82   14.50  90
  -7  -1  -3  311.90   12.82  76
  -7   1  -2 2371.56   56.41   7
  -7  -1  -2 2321.98   56.27   7
  -7  -1  -2 2266.94   54.24 110
  -7   1  -2 2123.32   52.36 110
  -7  -1  -2 2286.22   56.02 144
  -7   1  -2 2269.14   55.53 144
  -7   1  -2 2323.52   55.60  90
  -7  -1  -2 2213.97   53.06  76
  -7   1  -1   33.80    6.50   7
  -7  -1  -1   36.33    6.71   7
  -7   1  -1   26.40    5.20 110
  -7  -1  -1   27.53    5.92 110
  -7  -1  -1   29.43    6.74 144
  -7   1  -1   31.09    6.65 144
  -7  -1  -1   22.27    6.05  90
  -7   1  -1   25.80    6.34  90
  -7  -1  -1   31.62    5.65  76
  -7   1  -1   24.02    4.37  76
  -7   1   0   60.30    7.87   7
  -7  -1   0   59.05    7.65   7
  -7  -1   0   59.84    7.71 144
  -7   1   0   66.44    7.91 144
  -7  -1   0   57.28    7.13 110
  -7   1   0   62.94    6.51 110
  -7  -1   0   61.56    7.89  90
  -7   1   0   54.07    5.76  76
  -7   1   0   54.83    5.53  68
  -7  -1   0   56.79    6.60  76
  -7  -1   1   -1.20    7.77   3
  -7  -1   1   10.09    5.92   7
  -7   1   1    9.46    5.56   7
  -7   1   1   17.01    4.06 130
  -7  -1   1   10.72    5.57 144
  -7   1   1    7.52    4.42 110
  -7  -1   1    7.85    5.23 110
  -7  -1   1   10.75    5.74  90
  -7   1   1    3.72    3.98  68
  -7   1   1    5.84    4.14  76
  -7  -1   1   10.32    5.04  76
  -7  -1   2  598.14   28.24   3
  -7   1   2  612.89   20.29 124
  -7   1   2  613.05   20.24 130
  -7  -1   2  649.06   22.72 144
  -7  -1   2  644.63   21.67 110
  -7   1   2  650.51   20.67 110
  -7  -1   2  656.78   22.47  90
  -7  -1   2  638.16   21.35  76
  -7   1   2  618.23   20.12  68
  -7  -1   2  665.13   21.61  68
  -7  -1   3  216.77   16.71   3
  -7   1   3  239.27   11.80 130
  -7  -1   3  245.17   13.06 144
  -7   1   3  246.08   11.69 110
  -7  -1   3  248.17   12.50 110
  -7   1   3  219.01   10.13 104
  -7   1   3  231.36   12.83  90
  -7  -1   3  259.39   13.28  90
  -7  -1   3  241.77   12.36  76
  -7  -1   3  242.19   12.58  68
  -7   1   3  241.26   11.66  68
  -7  -1   4   64.39   10.08   3
  -7   1   4   73.80    7.60 130
  -7   1   4   65.97    7.59 146
  -7   1   4   86.90    8.50 144
  -7  -1   4   76.81    8.14 144
  -7   1   4   59.11    6.07 107
  -7   1   4   79.59    7.20 110
  -7   1   4   65.24    6.27 104
  -7  -1   4   69.00    7.66 110
  -7   1   4   79.28    8.11  90
  -7  -1   4   82.87    8.11  90
  -7   1   4   76.85    7.24  68
  -7  -1   4   73.41    7.90  68
  -7  -1   4   66.51    5.61  67
  -7   1   5   62.39    7.38 130
  -7   1   5   63.61    6.22 116
  -7   1   5   76.06    7.84 146
  -7  -1   5   73.49    7.62 110
  -7   1   5   63.49    6.74 110
  -7   1   5   62.99    6.43 104
  -7  -1   5   67.46    7.67  90
  -7   1   5   72.36    7.51  68
  -7  -1   5   59.77    7.23  68
  -7  -1   5   64.88    5.66  67
  -7   1   6 1316.52   35.35 110
  -7   1   6 1403.13   36.14 104
  -7  -1   6 1389.83   36.60 110
  -7  -1   6 1431.11   37.35 146
  -7   1   6 1429.11   37.49 146
  -7   1   6 1416.69   36.63  68
  -7  -1   6 1418.56   37.23  68
  -7   1   6 1452.74   37.57 130
  -7   1   7  515.28   17.99 104
  -7  -1   7  494.76   17.80 110
  -7   1   7  489.97   17.47  88
  -7  -1   7  473.14   16.64  88
  -7  -1   7  465.65   16.59 138
  -7  -1   7  499.24   17.91 146
  -7   1   7  532.94   18.11 138
  -7   1   7  532.41   18.60 146
  -7   1   8   94.82    7.53 104
  -7  -1   8   98.77    7.32 146
  -7   1   8   91.97    7.27 138
  -7   1   8   91.70    7.53 146
  -7  -1   8   74.34    6.17 138
  -7   1   8   77.24    6.70  88
  -7  -1   8   83.26    6.22  88
  -7  -1   8   96.28    7.90 130
  -7   1   8   84.94    7.67 130
  -7  -1   9  305.17   12.82 104
  -7   1   9  304.40   12.78 104
  -7  -1   9  315.09   11.95 146
  -7   1   9  303.50   11.86 138
  -7   1   9  328.87   12.51 146
  -7   1   9  307.97   13.12 130
  -7  -1   9  320.93   13.29 130
  -7   1   9  286.25   11.43  88
  -7   1  10  508.86   15.74 117
  -7   1  10  564.32   17.36 130
  -7  -1  10  560.02   17.20 130
  -7  -1  10  505.55   14.88 146
  -7   1  10  523.60   15.38 138
  -7  -1  11  303.04   10.85 130
  -7   1  11  281.71   10.12 117
  -7  -1  11  281.61   10.43 117
  -7   1  11  311.59   11.03 130
  -7  -1  11  316.50   11.39 104
  -7   1  11  322.31   11.42 104
  -7  -1  12   30.23    3.33 117
  -7   1  12   31.35    3.16 117
  -7  -1  12   28.16    3.00 130
  -7   1  12   30.06    3.32 130
  -7   1  12   31.88    3.84 104
  -7  -1  12   36.03    3.98 104
  -7   2  -9    1.02    2.94   7
  -7  -2  -9    1.59    2.85   7
  -7   2  -9    3.55    2.55 136
  -7  -2  -9    2.23    3.06 144
  -7   2  -8   29.22    4.14 136
  -7  -2  -8   25.98    4.50 144
  -7  -2  -8   23.45    4.06  90
  -7  -2  -8   29.68    4.68   7
  -7   2  -8   30.23    4.56   7
  -7  -2  -7   25.00    4.41 110
  -7   2  -7   33.27    4.55 144
  -7   2  -7   27.40    4.64 136
  -7  -2  -7   26.87    5.09   7
  -7  -2  -6   63.74    6.10 110
  -7   2  -6   72.68    6.45 136
  -7   2  -6   71.94    6.48 144
  -7   2  -6   64.76    5.63  90
  -7  -2  -6   73.15    6.93   7
  -7  -2  -5  324.05   13.58 110
  -7   2  -5  335.18   13.48 136
  -7  -2  -5  365.17   15.08 144
  -7   2  -5  324.20   13.73 144
  -7   2  -5  341.83   13.40  90
  -7  -2  -5  351.86   14.77   7
  -7  -2  -4  313.04   14.17   7
  -7  -2  -4  302.00   13.38 110
  -7  -2  -4  304.84   14.43 144
  -7   2  -4  283.28   12.55 136
  -7   2  -4  304.79   13.43 144
  -7   2  -4  302.95   13.07  90
  -7  -2  -4  273.58   12.01  76
  -7  -2  -3  341.93   15.11   7
  -7  -2  -3  318.34   14.11 110
  -7   2  -3  302.26   12.95 136
  -7  -2  -3  333.10   15.21 144
  -7   2  -3  322.29   14.23 144
  -7   2  -3  326.30   14.22  90
  -7  -2  -3  318.78   13.45  76
  -7  -2  -2  230.90   12.61   7
  -7   2  -2  190.26    9.36 110
  -7  -2  -2  222.87   11.73 110
  -7   2  -2  193.90    9.91 146
  -7   2  -2  219.82   12.04 144
  -7  -2  -2  215.63   12.29 144
  -7   2  -2  224.31   11.82  90
  -7  -2  -2  223.28   12.41  90
  -7  -2  -2  210.27   11.12  76
  -7  -2  -1  342.74   15.59   7
  -7  -2  -1  352.09   15.06 110
  -7   2  -1  325.04   12.74 110
  -7   2  -1  330.20   13.84 146
  -7   2  -1  348.12   15.26 144
  -7  -2  -1  332.31   15.52 144
  -7   2  -1  353.55   15.34  90
  -7  -2  -1  358.96   15.87  90
  -7  -2  -1  345.26   14.48  76
  -7   2   0  620.24   28.99   3
  -7  -2   0  677.63   23.34   7
  -7  -2   0  613.03   29.08   3
  -7   2   0  692.78   22.16 146
  -7   2   0  722.29   23.52 144
  -7  -2   0  699.89   23.49 144
  -7   2   0  651.79   20.14 110
  -7  -2   0  670.83   22.50 110
  -7   2   0  693.83   23.14  90
  -7  -2   0  739.06   24.05  90
  -7  -2   0  623.87   19.65  67
  -7  -2   0  679.06   22.25  76
  -7  -2   1  286.68   19.54   3
  -7   2   1  291.27   19.78   3
  -7  -2   1  356.36   15.50   7
  -7   2   1  277.97   12.05 130
  -7   2   1  314.23   14.09 124
  -7  -2   1  346.25   15.47 144
  -7   2   1  360.97   15.37 144
  -7   2   1  338.79   14.76 146
  -7   2   1  325.76   12.89 110
  -7  -2   1  347.10   15.09 110
  -7   2   1  349.01   15.17  90
  -7  -2   1  324.71   15.34  90
  -7  -2   1  328.17   14.57  76
  -7  -2   1  310.06   12.45  67
  -7   2   1  298.98   11.99  68
  -7   2   2  663.64   30.41   3
  -7  -2   2  649.19   30.00   3
  -7   2   2  711.91   22.07 130
  -7   2   2  735.75   22.88 124
  -7   2   2  739.77   24.31 144
  -7  -2   2  736.78   24.68 144
  -7   2   2  770.18   24.27 146
  -7   2   2  727.71   21.77 110
  -7  -2   2  746.54   24.06 110
  -7  -2   2  756.01   24.46  90
  -7  -2   2  737.16   23.70  76
  -7  -2   2  714.37   21.41  67
  -7   2   2  726.91   21.60  68
  -7   2   3   23.02    8.39   3
  -7  -2   3   24.75    8.45   3
  -7   2   3   36.17    5.77 130
  -7   2   3   32.06    5.16 124
  -7  -2   3   34.74    6.75 144
  -7   2   3   29.04    6.18 144
  -7   2   3   26.59    4.94 110
  -7  -2   3   32.26    6.37 110
  -7   2   3   32.70    4.36 104
  -7  -2   3   38.75    6.57  90
  -7  -2   3   27.97    4.67  67
  -7   2   3   30.55    5.26  68
  -7  -2   3   31.12    6.51  68
  -7  -2   3   30.09    6.10  76
  -7  -2   4  470.18   24.29   3
  -7   2   4  454.24   24.01   3
  -7   2   4  505.74   18.50 130
  -7   2   4  524.46   18.46 116
  -7   2   4  532.94   19.62 146
  -7  -2   4  528.13   19.57 144
  -7   2   4  476.77   17.37 107
  -7   2   4  523.87   17.45 110
  -7   2   4  481.64   16.70 104
  -7  -2   4  534.69   19.27 110
  -7  -2   4  517.00   19.17  90
  -7   2   4  533.95   19.47  90
  -7  -2   4  533.09   19.27  68
  -7   2   4  512.16   17.74  68
  -7  -2   4  489.07   16.79  67
  -7   2   5   99.72    7.50 116
  -7   2   5  100.93    8.19 130
  -7   2   5  117.00    9.25 146
  -7   2   5  102.07    7.61 104
  -7  -2   5   97.83    8.59 110
  -7   2   5  109.23    7.73 110
  -7   2   5   85.53    7.07 107
  -7  -2   5  100.05    8.44  90
  -7  -2   5  103.46    8.93  68
  -7  -2   5   94.99    7.14  67
  -7   2   5  108.95    7.95  68
  -7  -2   6 1454.97   38.44 110
  -7   2   6 1467.98   37.53 104
  -7  -2   6 1526.34   38.91 146
  -7   2   6 1522.44   39.04 146
  -7  -2   6 1390.09   35.94  67
  -7   2   6 1363.71   35.68 116
  -7   2   6 1522.70   38.89 130
  -7  -2   7  126.71    8.68 146
  -7   2   7  121.36    8.71 138
  -7  -2   7  106.35    7.24 138
  -7   2   7  118.93    8.66 146
  -7   2   7  109.73    8.21 104
  -7  -2   7  110.22    8.65 110
  -7   2   7  117.30    8.63  88
  -7  -2   7  108.30    7.24  88
  -7  -2   7  103.24    7.26  67
  -7   2   8  489.14   17.73 130
  -7  -2   8  481.44   17.76 130
  -7  -2   8  513.55   16.89 146
  -7   2   8  490.56   17.29 146
  -7   2   8  477.62   16.99 138
  -7   2   8  491.70   17.28 104
  -7   2   8  517.24   17.20  88
  -7  -2   8  492.13   17.81  68
  -7  -2   8  470.76   15.73  67
  -7   2   9  625.56   19.71 104
  -7  -2   9  618.82   18.25 146
  -7   2   9  628.81   19.03 138
  -7   2   9  637.38   19.17 146
  -7  -2   9  607.71   19.80 130
  -7   2   9  623.51   19.83 130
  -7   2   9  609.95   18.51  88
  -7   2  10  283.34   10.67 138
  -7  -2  10  310.43   11.89 130
  -7   2  10  312.27   11.99 130
  -7   2  11  176.05    8.16 104
  -7  -2  11  162.92    8.05 104
  -7  -2  11  152.01    7.47 130
  -7   2  11  177.93    8.02 130
  -7   2  12  468.26   13.06 104
  -7  -2  12  495.79   13.11 104
  -7  -2  12  418.26   12.27 117
  -7   2  12  426.38   12.24 130
  -7   2  12  442.55   12.67 148
  -7   3  -9  115.93    5.54 136
  -7  -3  -9  123.68    5.46  90
  -7   3  -9  125.83    5.75   7
  -7  -3  -9  129.65    5.89   7
  -7  -3  -8   -0.36    3.01 110
  -7   3  -8    1.27    3.22 136
  -7  -3  -8   -1.44    3.37   7
  -7   3  -8    1.57    3.39   7
  -7  -3  -7  202.11    9.26 110
  -7   3  -7  230.21    9.94 136
  -7  -3  -7  214.83   10.17 144
  -7   3  -7  206.59    9.78   7
  -7  -3  -7  213.10    9.98   7
  -7  -3  -6  722.64   21.34 110
  -7  -3  -6  715.23   22.18 144
  -7   3  -6  737.06   21.55 136
  -7   3  -6  673.20   20.20 144
  -7  -3  -6  746.77   22.09   7
  -7   3  -6  734.65   21.94   7
  -7  -3  -5  469.42   16.97   7
  -7   3  -5  468.62   17.12   7
  -7  -3  -5  463.46   16.50 110
  -7   3  -5  425.52   15.58 144
  -7   3  -5  461.00   16.27 136
  -7  -3  -5  475.85   17.33 144
  -7   3  -5  431.89   14.94  90
  -7  -3  -5  447.12   15.38  76
  -7   3  -4  665.89   22.17   7
  -7  -3  -4  692.69   22.57   7
  -7  -3  -4  712.57   22.25 110
  -7   3  -4  664.53   21.19 144
  -7  -3  -4  694.41   22.93 144
  -7   3  -4  681.19   21.40 136
  -7   3  -4  676.76   20.87  90
  -7  -3  -4  657.11   20.86  76
  -7  -3  -3  230.19   12.42   7
  -7   3  -3  217.76   12.04   7
  -7  -3  -3  229.86   12.23 110
  -7   3  -3  231.96   11.81 144
  -7  -3  -3  237.90   12.66 144
  -7   3  -3  230.58   11.33 136
  -7   3  -3  238.90   11.64  90
  -7  -3  -3  234.95   11.67  76
  -7  -3  -2   89.87    8.67   7
  -7   3  -2  110.30    8.81   7
  -7  -3  -2   96.84    8.72 110
  -7   3  -2   85.95    7.96 144
  -7  -3  -2   98.79    9.04 144
  -7   3  -2   91.47    7.53 136
  -7   3  -2   92.52    6.81 146
  -7   3  -2   86.99    7.82  90
  -7  -3  -2   99.10    8.28  76
  -7  -3  -1   34.26    6.43   7
  -7   3  -1   40.18    6.92   7
  -7  -3  -1   36.28    6.79 110
  -7   3  -1   36.24    5.39 146
  -7   3  -1   43.38    6.54 144
  -7   3  -1   38.10    5.39 136
  -7  -3  -1   33.70    6.70 144
  -7  -3  -1   46.31    7.30  90
  -7   3  -1   36.56    6.02  90
  -7  -3  -1   39.34    5.39  67
  -7  -3  -1   45.92    6.77  76
  -7   3   0  444.56   17.86   7
  -7   3   0  364.86   22.30   3
  -7  -3   0  383.68   22.74   3
  -7  -3   0  428.63   17.64   7
  -7  -3   0  435.14   17.84 144
  -7   3   0  453.01   17.61 144
  -7   3   0  468.36   16.94 146
  -7  -3   0  462.45   17.99 110
  -7   3   0  467.54   17.68  90
  -7  -3   0  492.00   18.82  90
  -7  -3   0  437.80   15.75  67
  -7  -3   0  459.86   17.55  76
  -7   3   1  303.55   20.10   3
  -7  -3   1  326.05   21.01   3
  -7   3   1  318.45   12.71 130
  -7   3   1  365.77   15.47 124
  -7   3   1  385.06   15.48 146
  -7   3   1  373.87   15.71 144
  -7  -3   1  381.30   16.30 144
  -7  -3   1  377.75   15.96 110
  -7  -3   1  398.41   16.50  90
  -7   3   1  399.11   16.25  90
  -7  -3   1  381.63   14.39  67
  -7  -3   1  395.33   16.12  76
  -7  -3   2  604.81   28.49   3
  -7   3   2  628.73   28.68   3
  -7   3   2  671.84   21.69 124
  -7   3   2  624.39   20.04 130
  -7   3   2  660.44   22.23 144
  -7  -3   2  685.72   22.96 144
  -7   3   2  660.88   22.04 146
  -7  -3   2  696.50   22.91 110
  -7   3   2  589.46   18.78 110
  -7   3   2  724.01   22.99  90
  -7  -3   2  682.64   22.82  90
  -7  -3   2  684.69   20.77  67
  -7  -3   2  702.16   22.76  76
  -7   3   2  595.64   18.76  68
  -7   3   3  273.01   18.84   3
  -7  -3   3  298.18   19.50   3
  -7   3   3  344.66   13.92 130
  -7   3   3  305.79   13.36 124
  -7  -3   3  290.17   11.76 135
  -7  -3   3  311.75   14.81 144
  -7   3   3  323.62   14.59 144
  -7   3   3  350.64   15.12 146
  -7   3   3  301.70   11.95 110
  -7  -3   3  344.24   15.18 110
  -7  -3   3  336.13   14.92  90
  -7   3   3  328.72   14.69  90
  -7  -3   3  309.33   13.06  67
  -7  -3   3  346.77   15.20  76
  -7   3   3  289.61   12.19  68
  -7   3   4    3.72    4.37 130
  -7   3   4    2.30    4.33 116
  -7   3   4    0.22    3.70 124
  -7  -3   4    1.38    4.97 144
  -7   3   4    3.42    3.53 104
  -7  -3   4    1.64    5.54 110
  -7   3   4    2.42    3.42 110
  -7   3   4    1.45    4.04 107
  -7  -3   4    4.04    5.07  90
  -7  -3   4    7.22    5.89  68
  -7  -3   4    3.53    4.18  67
  -7  -3   4    4.90    5.41  76
  -7   3   5  415.83   15.67 116
  -7   3   5  416.70   16.37 130
  -7   3   5  444.11   17.29 146
  -7   3   5  394.63   15.34 107
  -7   3   5  399.12   15.06 104
  -7  -3   5  409.15   16.12  90
  -7  -3   5  416.35   15.40  67
  -7   3   6  944.23   27.40 130
  -7   3   6  877.66   25.15 116
  -7   3   6  927.47   27.39 146
  -7   3   6  938.74   27.58  88
  -7  -3   6  870.28   25.34  67
  -7   3   6  903.07   25.97 104
  -7   3   6  886.50   25.37 107
  -7  -3   7   81.45    7.27 146
  -7   3   7   87.11    7.83 138
  -7   3   7   84.47    7.86 146
  -7   3   7   88.05    7.85  88
  -7  -3   7   80.46    6.83  67
  -7  -3   7   90.53    8.04  68
  -7   3   7   80.14    6.47 107
  -7   3   7   82.86    7.21 104
  -7  -3   8  225.59   10.42 146
  -7   3   8  257.13   11.62 146
  -7   3   8  237.31   11.29 138
  -7   3   8  227.58   11.09 104
  -7   3   8  210.18    9.35 107
  -7   3   8  238.20   11.14  88
  -7  -3   8  216.99   10.25  67
  -7  -3   8  242.03   11.77  68
  -7   3   9   79.68    7.01 130
  -7  -3   9   72.77    6.67 130
  -7  -3   9   68.65    5.42 146
  -7   3   9   62.63    6.16 138
  -7   3   9   72.03    6.22 146
  -7   3   9   68.29    6.44 104
  -7   3   9   73.79    6.24  88
  -7  -3   9   67.84    5.77  67
  -7  -3  10  353.04   12.91 104
  -7   3  10  327.11   11.92 138
  -7   3  10  344.15   11.62  88
  -7  -3  10  327.41   12.39 130
  -7   3  10  363.91   12.98 130
  -7  -3  11    9.63    3.80 104
  -7   3  11    6.58    2.81 149
  -7   3  11    6.41    3.30 148
  -7  -3  11    7.98    3.19 130
  -7   3  11   14.12    3.82 130
  -7  -3  12    5.76    2.75 104
  -7   3  12    4.53    2.84 104
  -7  -3  12    4.40    2.37 117
  -7   3  12    6.10    2.46 130
  -7   3  12    3.31    2.49 148
  -7   4  -9  183.50    6.94 136
  -7  -4  -9  179.80    6.75  90
  -7   4  -9  188.55    6.67 124
  -7   4  -8   65.42    4.85   7
  -7  -4  -8   65.71    4.99   7
  -7  -4  -8   71.52    5.12 110
  -7  -4  -8   64.16    5.52 144
  -7   4  -8   63.03    5.16 136
  -7   4  -7   43.62    5.11   7
  -7  -4  -7   54.51    5.42   7
  -7  -4  -7   53.20    5.52 110
  -7   4  -7   61.28    5.66 136
  -7  -4  -7   45.49    5.47 144
  -7  -4  -6  510.41   16.82 110
  -7   4  -6  528.93   17.06 136
  -7  -4  -6  519.96   17.43 144
  -7   4  -6  497.70   16.68   7
  -7  -4  -6  508.49   16.79   7
  -7  -4  -6  465.29   15.39  76
  -7  -4  -5  317.13   13.21 110
  -7   4  -5  286.24   11.48 144
  -7   4  -5  320.62   13.20 136
  -7  -4  -5  300.78   13.54 144
  -7  -4  -5  294.95   12.20  76
  -7  -4  -5  317.39   13.15   7
  -7   4  -5  314.88   13.14   7
  -7  -4  -4  778.51   23.76   7
  -7   4  -4  735.05   23.08   7
  -7  -4  -4  752.12   23.57 110
  -7  -4  -4  805.75   24.47 144
  -7   4  -4  721.28   21.92 144
  -7   4  -4  779.29   23.28 136
  -7   4  -4  731.78   21.35  90
  -7  -4  -4  736.69   22.68  76
  -7   4  -3   92.94    7.96   7
  -7  -4  -3   90.12    8.28   7
  -7  -4  -3   89.22    8.48 110
  -7   4  -3   81.51    7.12 144
  -7  -4  -3   84.57    8.49 144
  -7   4  -3   86.40    7.54 136
  -7   4  -3   79.01    6.69  90
  -7  -4  -3   79.32    6.78  73
  -7  -4  -3   72.87    7.32  76
  -7   4  -2   18.33    5.34   7
  -7  -4  -2   15.04    5.71   7
  -7  -4  -2   17.93    6.01 110
  -7   4  -2    8.83    4.88 136
  -7   4  -2   16.53    5.21 144
  -7  -4  -2   14.89    5.97 144
  -7   4  -2   10.62    4.71  90
  -7  -4  -2   11.98    5.09  73
  -7  -4  -2   19.28    5.67  76
  -7  -4  -1   31.71    6.09   7
  -7   4  -1   30.94    6.15   7
  -7   4  -1   25.73    5.28 136
  -7   4  -1   27.81    5.68 144
  -7  -4  -1   21.39    6.29 144
  -7   4  -1   28.15    5.01 146
  -7  -4  -1   27.30    6.31 110
  -7  -4  -1   27.70    6.66  90
  -7   4  -1   41.46    6.23  90
  -7  -4  -1   29.05    6.25  76
  -7  -4  -1   27.54    5.38  67
  -7  -4   0  170.12   10.62   7
  -7   4   0  188.72   11.05   7
  -7   4   0  193.91   11.14 124
  -7   4   0  175.20    9.79 146
  -7   4   0  153.28    9.23 136
  -7   4   0  172.50   10.38 144
  -7  -4   0  185.77   11.34 144
  -7  -4   0  168.28   11.07 110
  -7   4   0  175.92   10.42  90
  -7  -4   0  179.93   11.04  90
  -7  -4   0  174.43    9.98  67
  -7  -4   0  179.19   11.04  76
  -7   4   1   48.27    6.81 124
  -7  -4   1   45.65    7.23  90
  -7   4   1   33.70    6.30  90
  -7  -4   1   38.58    5.92  67
  -7  -4   1   37.67    6.54  76
  -7  -4   1   35.70    4.62 135
  -7   4   1   39.19    6.40 144
  -7  -4   1   41.81    6.78 144
  -7   4   1   42.50    6.30 146
  -7   4   2  273.09   11.92 130
  -7   4   2  306.72   13.82 124
  -7  -4   2  330.10   14.73  90
  -7   4   2  296.83   13.81  90
  -7  -4   2  326.56   13.48  67
  -7  -4   2  329.20   14.63  76
  -7   4   2  305.20   13.90 144
  -7  -4   2  290.54   11.85 135
  -7   4   2  308.49   13.96 146
  -7  -4   2  316.12   14.40 144
  -7   4   3   84.88    7.94 116
  -7   4   3   77.12    7.33 124
  -7   4   3   76.12    6.90 130
  -7  -4   3   67.96    7.42 144
  -7   4   3   82.80    8.12 146
  -7  -4   3   89.01    8.30  90
  -7   4   3   82.34    8.09  90
  -7  -4   3   75.23    7.22  67
  -7   4   4  136.73    9.35 116
  -7   4   4  122.62    8.32 124
  -7   4   4  137.11    8.96 130
  -7  -4   4  129.60    9.48 144
  -7  -4   4  137.17    8.29 135
  -7   4   4  125.64    7.78 104
  -7   4   4  134.68    9.19 107
  -7  -4   4  138.18    9.30  90
  -7  -4   4  133.53    8.88  67
  -7   4   4  141.69    8.50  79
  -7   4   5  309.37   13.42 116
  -7   4   5  294.93   13.48 130
  -7   4   5  313.41   14.27 146
  -7   4   5  278.46   12.07 104
  -7  -4   5  286.50   12.97  90
  -7  -4   5  295.42   13.02  67
  -7   4   5  302.63   12.39  79
  -7   4   6  259.95   11.62 116
  -7   4   6  267.51   12.83 130
  -7   4   6  277.21   13.31 146
  -7   4   6  259.72   11.90 107
  -7   4   6  272.46   11.91 104
  -7   4   6  277.35   13.09  88
  -7  -4   6  262.38   11.92  67
  -7  -4   6  268.05   13.34  68
  -7   4   6  279.14   11.67  79
  -7   4   7   80.31    7.32 130
  -7  -4   7   81.23    7.11 146
  -7  -4   7   64.65    5.88 150
  -7   4   7   75.75    7.64 138
  -7   4   7   79.62    7.41 146
  -7   4   7   80.49    7.57  88
  -7   4   7   68.11    6.19  79
  -7  -4   7   77.72    7.83  68
  -7  -4   7   79.86    6.85  67
  -7   4   7   71.38    6.36 107
  -7   4   7   76.87    6.94 104
  -7  -4   7   83.72    7.84 110
  -7   4   8  317.29   13.15 138
  -7  -4   8  291.00   11.66 146
  -7   4   8  299.88   12.74 146
  -7  -4   8  282.74   11.28 150
  -7   4   8  322.58   12.77 104
  -7   4   8  286.65   11.35 107
  -7   4   8  299.29   12.74  88
  -7  -4   8  281.86   11.89  67
  -7  -4   8  313.28   13.18  68
  -7  -4   9    2.37    4.27 130
  -7   4   9    4.00    4.13 130
  -7   4   9    5.33    4.23 138
  -7  -4   9   -0.40    2.98 146
  -7   4   9    6.69    4.11 104
  -7   4   9    2.89    3.01 107
  -7   4   9    1.10    3.78  88
  -7  -4   9    1.68    3.73  67
  -7   4  10  602.18   17.57 130
  -7  -4  10  553.75   16.90 130
  -7   4  10  611.20   17.12 138
  -7   4  10  531.94   16.16 148
  -7   4  10  587.65   17.36 104
  -7   4  10  584.03   16.54  88
  -7  -4  10  533.84   16.04  67
  -7  -4  11    3.56    3.30 104
  -7   4  11    2.84    2.69 149
  -7   4  11    2.66    2.67 148
  -7  -4  11    1.45    2.84 130
  -7   4  11    0.39    3.04 130
  -7  -4  11   -2.31    2.88  67
  -7  -4  12  581.90   14.53 104
  -7   4  12  630.14   14.96 104
  -7  -5  -9   95.00    4.77 144
  -7  -5  -8  104.04    5.70 110
  -7   5  -8   95.04    5.82 136
  -7  -5  -8  100.58    6.13 144
  -7  -5  -8   87.01    4.80   7
  -7   5  -8   85.91    5.49 124
  -7  -5  -7   34.04    4.81 110
  -7  -5  -7   36.50    5.15 144
  -7   5  -7   40.29    4.98 136
  -7  -5  -7   33.60    4.43   7
  -7   5  -7   37.86    4.26   7
  -7   5  -7   35.19    4.87 124
  -7  -5  -6  242.87   10.92 110
  -7   5  -6  241.69   10.73 136
  -7  -5  -6  250.42   11.14 144
  -7   5  -6  226.41    9.96   7
  -7  -5  -6  244.70   10.42   7
  -7  -5  -6  226.09    9.89  76
  -7  -5  -5   52.54    6.49 110
  -7   5  -5   54.23    6.39 136
  -7  -5  -5   58.61    6.86 144
  -7   5  -5   57.94    6.18   7
  -7  -5  -5   55.27    6.16   7
  -7  -5  -5   57.11    6.24  76
  -7  -5  -4  256.07   12.42 110
  -7  -5  -4  261.16   11.94   7
  -7   5  -4  260.02   11.79   7
  -7  -5  -4  251.84   11.81  76
  -7  -5  -4  236.84   10.65  73
  -7   5  -4  270.20   12.17 136
  -7  -5  -4  272.58   12.62 144
  -7   5  -3  157.40    9.46   7
  -7  -5  -3  161.20    9.82   7
  -7   5  -3  145.87    8.33 144
  -7  -5  -3  167.03   10.50 144
  -7   5  -3  153.08    9.54 136
  -7   5  -3  151.22    8.12  90
  -7  -5  -3  153.17    9.87  76
  -7  -5  -3  154.67    9.05  73
  -7  -5  -2  234.58   11.81   7
  -7   5  -2  226.13   11.43   7
  -7   5  -2  247.95   12.90 124
  -7   5  -2  222.37   10.61 144
  -7  -5  -2  208.19   12.01 144
  -7   5  -2  224.77   11.43 136
  -7  -5  -2  207.17   10.91  56
  -7   5  -2  211.64   10.29  90
  -7   5  -2  204.77   10.04  80
  -7  -5  -2  220.10   11.86  76
  -7  -5  -2  215.79   10.98  73
  -7  -5  -1  299.97   13.63   7
  -7   5  -1  292.65   13.20   7
  -7   5  -1  321.43   14.56 124
  -7  -5  -1  299.33   14.25  90
  -7   5  -1  281.87   12.49  90
  -7  -5  -1  300.71   13.24  67
  -7   5  -1  293.34   12.31  80
  -7  -5  -1  309.06   13.58  73
  -7  -5  -1  298.41   14.06  76
  -7  -5  -1  304.83   14.20 144
  -7   5  -1  287.93   12.67 144
  -7   5  -1  265.69   11.40 146
  -7   5  -1  295.32   13.14 136
  -7   5   0  447.81   17.35 124
  -7   5   0  456.10   16.34  90
  -7  -5   0  420.91   17.16  90
  -7   5   0  403.00   15.38  80
  -7  -5   0  428.03   16.23  67
  -7  -5   0  447.07   17.60  76
  -7   5   0  425.44   15.98 144
  -7   5   0  404.77   15.68 136
  -7   5   0  437.33   15.75 146
  -7  -5   0  407.83   14.35 135
  -7  -5   0  422.72   16.96 144
  -7   5   1  200.24   11.39 124
  -7   5   1  184.14   10.00 136
  -7  -5   1  198.21   11.48 144
  -7  -5   1  191.76    9.61 135
  -7   5   1  216.81   11.09 146
  -7   5   1  197.00   10.66 144
  -7  -5   1  202.84   11.57  90
  -7   5   1  194.56   10.55  90
  -7   5   1  200.96   10.27  80
  -7  -5   1  195.79   10.80  67
  -7   5   2   89.64    8.01 124
  -7   5   2   73.75    6.26 130
  -7  -5   2   85.60    8.07 144
  -7  -5   2   69.19    6.49 135
  -7   5   2   89.01    7.85 146
  -7  -5   2   89.72    8.53 110
  -7   5   2   79.50    7.41  90
  -7  -5   2   69.53    7.52  90
  -7  -5   2   84.57    7.69  67
  -7   5   3  329.06   13.39 130
  -7   5   3  351.79   15.04 116
  -7   5   3  348.51   14.53 124
  -7  -5   3  340.68   14.75 144
  -7  -5   3  350.54   13.73 135
  -7   5   3  348.47   14.76 146
  -7  -5   3  361.58   15.61 110
  -7   5   3  344.67   14.99 107
  -7  -5   3  320.82   14.36  90
  -7   5   3  336.72   13.72  79
  -7  -5   3  361.96   14.67  67
  -7   5   4  236.04   10.36 104
  -7   5   4  257.10   12.50 107
  -7  -5   4  264.99   13.16 110
  -7  -5   4  257.70   11.68 135
  -7  -5   4  262.26   12.54 144
  -7   5   4  268.15   12.83 146
  -7  -5   4  248.80   12.16  67
  -7   5   4  251.73   11.48  79
  -7  -5   4  252.85   12.94  76
  -7   5   4  254.25   11.99 130
  -7   5   4  249.77   12.38 116
  -7   5   5  621.16   20.61 130
  -7   5   5  647.80   20.94 116
  -7  -5   5  628.47   19.83 135
  -7  -5   5  570.34   18.65 150
  -7  -5   5  684.97   22.26 110
  -7   5   5  649.09   21.10 107
  -7   5   5  618.23   19.43 104
  -7   5   5  672.59   22.13  88
  -7  -5   5  632.60   20.20  90
  -7   5   5  644.52   20.17  79
  -7  -5   5  695.94   22.35  68
  -7  -5   5  632.45   20.63  67
  -7   5   6    0.47    4.25 130
  -7   5   6    3.24    4.20 116
  -7   5   6    2.86    3.36 125
  -7   5   6    5.05    4.85 146
  -7   5   6    2.29    5.13 138
  -7  -5   6    4.31    3.82 150
  -7   5   6    4.03    4.12 107
  -7  -5   6    6.23    5.01 110
  -7   5   6    2.69    3.77 104
  -7   5   6    5.82    5.08  88
  -7   5   6    4.16    3.96  79
  -7  -5   6    0.22    4.54  67
  -7  -5   6    3.32    5.41  68
  -7   5   7  445.28   16.10 130
  -7   5   7  411.51   16.00 138
  -7  -5   7  430.34   15.18 146
  -7  -5   7  401.08   14.39 150
  -7   5   7  447.44   16.32 146
  -7   5   7  419.82   16.07  88
  -7  -5   7  415.66   15.31  67
  -7   5   7  419.62   14.83  79
  -7  -5   7  431.81   16.41  68
  -7   5   7  400.36   14.76 107
  -7  -5   7  437.70   16.29 110
  -7   5   7  425.04   15.20 104
  -7  -5   8   37.88    4.72 146
  -7  -5   8   44.06    5.30 150
  -7   5   8   54.91    6.36 138
  -7   5   8   47.84    5.23 107
  -7   5   8   48.94    5.76 104
  -7   5   8   49.59    5.93  88
  -7  -5   8   45.10    5.68  67
  -7  -5   8   44.78    6.15  68
  -7   5   9  454.38   15.28 130
  -7  -5   9  392.29   13.71 150
  -7   5   9  478.34   15.52 138
  -7   5   9  434.55   13.73 107
  -7   5   9  475.73   15.29 104
  -7   5   9  473.04   15.16  88
  -7  -5   9  424.35   14.38  67
  -7   5  10  175.68    8.22 104
  -7  -5  10  157.78    7.77 130
  -7   5  10  180.82    8.46 130
  -7   5  10  172.87    8.17 138
  -7  -5  10  161.62    7.67  67
  -7  -5  11   68.53    4.88 104
  -7  -5  11   48.65    3.83 130
  -7   5  11   72.90    4.93 130
  -7   5  11   58.71    4.33 149
  -7  -5  11   60.03    4.29  67
  -7  -6  -8  229.49    8.17 110
  -7   6  -8  198.70    7.42 124
  -7  -6  -8  223.28    8.23 144
  -7   6  -8  225.17    8.31 136
  -7  -6  -7   82.49    5.95 144
  -7   6  -7   93.21    6.21 136
  -7  -6  -7   88.40    6.13 110
  -7  -6  -7   69.67    4.58   7
  -7  -6  -7   75.18    5.25  76
  -7   6  -7   73.52    4.54 118
  -7   6  -7   90.62    5.89 124
  -7  -6  -6  196.65    9.47 144
  -7   6  -6  201.22    9.57 136
  -7  -6  -6  188.68    8.27   7
  -7  -6  -6  192.04    8.89  76
  -7   6  -6  200.26    9.57 124
  -7   6  -6  172.57    7.70 118
  -7   6  -5   93.65    7.35 136
  -7  -6  -5   91.01    7.23 144
  -7   6  -5   82.91    6.18   7
  -7  -6  -5   86.36    6.42   7
  -7  -6  -5  103.81    7.43  76
  -7   6  -5   88.02    5.80  80
  -7   6  -5   94.14    6.23 118
  -7   6  -4  544.24   18.18 136
  -7  -6  -4  555.30   18.40 144
  -7   6  -4  517.55   16.22 118
  -7   6  -4  538.23   18.58 124
  -7  -6  -4  512.76   16.96   7
  -7   6  -4  492.60   16.52   7
  -7  -6  -4  510.48   16.64  73
  -7  -6  -4  544.64   18.02  76
  -7   6  -4  496.30   16.09  80
  -7   6  -3   75.64    7.32 136
  -7  -6  -3   74.29    7.50 144
  -7   6  -3   65.35    5.89 118
  -7   6  -3   76.77    7.53 124
  -7  -6  -3   68.39    6.83  56
  -7   6  -3   69.96    6.43   7
  -7  -6  -3   74.05    6.76   7
  -7   6  -3   58.76    5.85  80
  -7  -6  -3   61.78    6.49  73
  -7  -6  -3   69.17    7.36  76
  -7  -6  -2   39.99    6.57 144
  -7   6  -2   45.79    6.36 136
  -7   6  -2   46.49    6.75 124
  -7  -6  -2   54.35    6.12  56
  -7  -6  -2   51.64    7.32 110
  -7   6  -2   47.19    5.64  80
  -7  -6  -2   52.90    6.49  73
  -7  -6  -2   60.07    7.41  76
  -7  -6  -2   48.43    6.16   7
  -7   6  -2   46.28    5.85   7
  -7  -6  -1  434.87   16.95 144
  -7   6  -1  454.68   16.66 136
  -7   6  -1  408.05   14.79 144
  -7   6  -1  458.47   17.56 124
  -7  -6  -1  405.85   15.22  56
  -7  -6  -1  471.61   17.47  90
  -7   6  -1  437.29   15.16  90
  -7   6  -1  447.78   15.95  80
  -7  -6  -1  474.00   16.98  67
  -7  -6  -1  456.07   17.02  73
  -7   6   0  861.86   26.23 124
  -7   6   0  819.03   24.48 136
  -7   6   0  781.72   23.21 144
  -7   6   0  785.60   23.18 146
  -7  -6   0  838.33   25.34 144
  -7  -6   0  778.69   22.99 135
  -7  -6   0  846.14   26.31 110
  -7   6   0  813.97   23.67  90
  -7  -6   0  835.80   25.44  90
  -7  -6   0  864.90   25.67  73
  -7  -6   0  858.03   25.20  67
  -7   6   0  786.75   23.92  80
  -7   6   1  336.80   14.90 116
  -7   6   1  319.87   14.36 124
  -7   6   1  293.40   12.89 136
  -7  -6   1  295.84   12.51 135
  -7  -6   1  303.68   13.81 144
  -7   6   1  291.41   12.76 146
  -7  -6   1  326.71   14.81 110
  -7  -6   1  312.02   13.83  90
  -7  -6   1  313.07   13.98  67
  -7   6   1  281.70   12.79  80
  -7   6   2  204.47   11.26 124
  -7   6   2  192.61   11.45 116
  -7   6   2  202.19   10.71 146
  -7  -6   2  195.93   10.13 135
  -7  -6   2  184.62   10.67 144
  -7   6   2  183.02    9.77 136
  -7  -6   2  189.97   11.69 110
  -7  -6   2  189.70   10.75  90
  -7  -6   2  199.21   11.09  67
  -7  -6   2  184.01   11.37  76
  -7   6   3  197.83   11.35 116
  -7   6   3  172.31    9.34 130
  -7   6   3  205.19   11.03 124
  -7   6   3  202.69   10.99 146
  -7  -6   3  182.72   10.00 135
  -7  -6   3  190.55   10.65 144
  -7  -6   3  211.57   12.07 110
  -7   6   3  196.63   11.44 107
  -7  -6   3  204.68   10.61  90
  -7  -6   3  202.76   11.18  67
  -7  -6   3  207.84   11.61  76
  -7   6   4  995.60   28.71 116
  -7   6   4  968.11   27.26 130
  -7   6   4  971.15   28.43 146
  -7  -6   4  958.53   27.10 135
  -7   6   4  944.42   28.37 107
  -7  -6   4 1040.86   29.41 110
  -7  -6   4  967.27   27.09  90
  -7   6   4  985.59   27.61  79
  -7  -6   4 1032.26   29.16  76
  -7  -6   4  986.13   28.14  67
  -7   6   5   11.13    4.86 116
  -7   6   5    9.80    4.68 130
  -7  -6   5    7.20    4.09 150
  -7  -6   5   12.52    4.83 135
  -7   6   5    6.00    3.45 104
  -7   6   5   10.08    4.74 107
  -7  -6   5   14.12    5.93 110
  -7   6   5    5.86    5.07  88
  -7  -6   5   11.37    5.83  68
  -7   6   5    7.66    4.24  79
  -7  -6   5   17.26    5.35  67
  -7   6   6 1020.96   27.66 125
  -7   6   6 1084.04   29.51 130
  -7   6   6 1068.87   29.00 116
  -7   6   6 1079.01   30.27 138
  -7  -6   6 1040.34   28.06 150
  -7   6   6 1102.68   30.33 146
  -7   6   6 1018.26   28.10 104
  -7  -6   6 1115.06   30.29 110
  -7   6   6 1094.82   29.55 107
  -7   6   6 1117.07   30.43  88
  -7   6   6 1091.11   29.00  79
  -7  -6   6 1124.10   30.56  68
  -7  -6   6 1068.10   29.38  67
  -7   6   7  764.95   23.22 130
  -7  -6   7  755.73   22.05 146
  -7   6   7  806.40   23.82 138
  -7  -6   7  771.58   22.09 150
  -7   6   7  832.99   24.05  88
  -7  -6   7  797.04   23.64  68
  -7   6   7  815.36   22.77  79
  -7  -6   7  780.02   22.95  67
  -7  -6   7  788.93   23.53 110
  -7   6   7  825.66   23.14 107
  -7   6   7  774.85   22.50 104
  -7  -6   8  841.17   22.85 146
  -7   6   8  962.46   25.82 138
  -7  -6   8  864.37   23.97 150
  -7   6   8  926.12   24.55 107
  -7   6   8  943.67   24.93 104
  -7   6   8  999.63   25.92  88
  -7  -6   8  911.37   24.92  67
  -7  -6   8  909.68   25.33  68
  -7   6   9  142.99    7.88 130
  -7   6   9  152.67    8.14 138
  -7  -6   9  122.26    7.12 150
  -7   6   9  144.88    7.73 104
  -7   6   9  133.06    6.95 107
  -7   6   9  145.43    7.80  88
  -7  -6   9  132.05    7.45  67
  -7  -6  10  114.55    6.38 130
  -7   6  10  143.55    7.21 130
  -7  -6  10  128.76    6.62  67
  -7   6  10  115.31    5.61 107
  -7   6  10  145.37    7.13 104
  -7  -6  11   41.51    3.81 104
  -7   6  11   46.71    4.01 130
  -7  -6  11   44.40    3.60  67
  -7   6  11   44.12    3.76 149
  -7  -7  -8  196.50    7.09  90
  -7   7  -8  172.26    6.82 136
  -7   7  -7  407.79   12.38 136
  -7  -7  -7  384.06   11.87 144
  -7  -7  -7  406.08   11.54  76
  -7  -7  -6   33.91    5.14 110
  -7   7  -6   30.12    4.60 124
  -7   7  -6   30.20    3.75 118
  -7  -7  -6   32.14    4.64 144
  -7   7  -6   34.71    4.91 136
  -7  -7  -6   30.83    4.54  76
  -7   7  -5   92.91    6.99 136
  -7  -7  -5   86.53    6.76 144
  -7   7  -5   87.93    5.89 118
  -7   7  -5   80.36    6.69 124
  -7   7  -5   83.16    5.89 116
  -7  -7  -5   93.47    7.43 110
  -7  -7  -5   73.88    5.29   7
  -7  -7  -5   80.24    5.73  73
  -7   7  -5   81.66    5.72  80
  -7  -7  -5   94.59    7.00  76
  -7   7  -4  647.06   19.01 118
  -7   7  -4  645.63   19.77 116
  -7  -7  -4  670.95   20.63  56
  -7  -7  -4  683.62   21.11 110
  -7   7  -4  684.14   20.83 136
  -7  -7  -4  694.64   20.64 144
  -7   7  -4  637.30   19.11  80
  -7  -7  -4  684.14   20.74  76
  -7  -7  -4  645.08   19.50  73
  -7   7  -3 1614.21   40.18 124
  -7   7  -3 1499.37   37.48 118
  -7  -7  -3 1553.81   39.04  56
  -7  -7  -3 1582.90   40.11 110
  -7  -7  -3 1608.63   39.38 144
  -7   7  -3 1624.22   39.75 136
  -7   7  -3 1533.33   38.09  80
  -7  -7  -3 1518.17   38.53  73
  -7  -7  -2  728.58   22.30 144
  -7   7  -2  744.52   22.60 136
  -7   7  -2  748.85   23.44 124
  -7   7  -2  716.94   20.84 118
  -7  -7  -2  675.70   21.24  56
  -7  -7  -2  728.75   23.21 110
  -7  -7  -2  735.71   22.67  90
  -7   7  -2  695.66   21.43  80
  -7  -7  -2  699.40   22.14  73
  -7  -7  -1   21.07    5.38 144
  -7  -7  -1   20.90    4.41 135
  -7   7  -1   11.20    4.73 136
  -7   7  -1   18.61    5.85 124
  -7   7  -1   16.77    4.11 118
  -7  -7  -1   12.78    4.13  56
  -7  -7  -1   19.26    5.88 110
  -7  -7  -1   18.80    5.43  90
  -7   7  -1   12.82    4.46  80
  -7  -7  -1   20.50    5.60  67
  -7  -7  -1   15.95    5.33  73
  -7  -7   0   13.83    4.85 144
  -7   7   0   13.46    5.03 136
  -7  -7   0    8.60    4.22 135
  -7   7   0   10.71    3.63 146
  -7  -7   0   15.37    6.06 110
  -7   7   0   14.56    5.52 124
  -7  -7   0   13.35    5.08  90
  -7   7   0   10.29    4.50  80
  -7  -7   0   11.02    5.16  76
  -7  -7   0   17.84    5.43  67
  -7  -7   0   18.83    5.54  73
  -7  -7   1    3.40    4.40 144
  -7  -7   1    5.01    4.37 135
  -7   7   1    5.81    4.04 146
  -7   7   1    9.62    4.68 136
  -7  -7   1    7.45    5.70 110
  -7   7   1   12.07    5.18 124
  -7   7   1    4.24    5.19 116
  -7   7   1    4.05    3.76  94
  -7  -7   1   13.88    4.96  90
  -7  -7   1    6.67    4.88  67
  -7   7   1    9.32    4.69  80
  -7  -7   1    3.44    5.48  76
  -7   7   2  239.67   11.33 146
  -7  -7   2  224.69   11.24 144
  -7  -7   2  218.33   10.94 135
  -7  -7   2  243.64   12.61 110
  -7   7   2  238.34   12.14 124
  -7   7   2  271.31   12.95 116
  -7  -7   2  236.60   11.17  90
  -7   7   2  244.41   11.25  94
  -7  -7   2  238.75   11.87  67
  -7  -7   2  245.46   12.71  76
  -7  -7   3  120.58    8.05 144
  -7   7   3  133.10    8.81 146
  -7  -7   3  114.58    8.03 135
  -7  -7   3  121.84    9.23 110
  -7   7   3  119.10    9.16 107
  -7   7   3  108.94    7.04 130
  -7   7   3  122.48    8.82 124
  -7   7   3  130.75    9.02 116
  -7   7   3  132.96    9.26  88
  -7  -7   3  118.75    7.88  90
  -7  -7   3  111.09    8.91  76
  -7  -7   3  116.04    8.73  67
  -7  -7   4  271.85   12.19 135
  -7   7   4  305.59   13.25 146
  -7  -7   4  308.74   13.79 110
  -7   7   4  305.21   13.52 107
  -7   7   4  274.81   11.77 130
  -7   7   4  294.21   13.18 116
  -7  -7   4  265.62   11.26  90
  -7  -7   4  299.30   13.06  67
  -7   7   4  294.66   12.70  79
  -7  -7   4  300.25   13.38  76
  -7  -7   5  651.48   21.38 110
  -7   7   5  676.04   21.37 107
  -7   7   5  643.39   20.25 130
  -7   7   5  686.23   21.29 116
  -7   7   5  675.71   20.51 125
  -7  -7   5  638.14   20.30 135
  -7  -7   5  661.64   19.90 150
  -7  -7   5  700.53   22.08  68
  -7   7   5  667.26   20.68  79
  -7  -7   5  672.58   21.16  67
  -7  -7   6 1445.88   36.59 150
  -7   7   6 1492.04   36.55 104
  -7  -7   6 1514.63   38.33 110
  -7   7   6 1546.86   38.16 107
  -7   7   6 1523.94   37.69 130
  -7   7   6 1457.94   36.53 125
  -7   7   6 1588.31   38.85  88
  -7   7   6 1492.49   37.52  79
  -7  -7   6 1526.59   38.11  67
  -7  -7   6 1572.82   38.80  68
  -7   7   7 1032.40   27.40 138
  -7  -7   7  920.60   24.96 146
  -7  -7   7  989.65   26.89 110
  -7   7   7  980.16   26.47 107
  -7   7   7  964.14   25.79 104
  -7   7   7  989.41   26.63 130
  -7   7   7 1012.65   27.19  88
  -7   7   7  989.34   26.36  79
  -7  -7   7  983.80   26.96  68
  -7  -7   7  945.69   26.46  67
  -7  -7   8  339.10   12.21 150
  -7   7   8  375.85   13.41 138
  -7   7   8  343.40   12.40 107
  -7   7   8  364.05   12.59 104
  -7   7   8  342.49   12.77 130
  -7   7   8  356.58   13.16  88
  -7  -7   8  323.86   12.58  68
  -7  -7   8  332.18   12.67  67
  -7   7   9  593.99   16.59 138
  -7  -7   9  469.71   14.85 150
  -7   7   9  522.35   15.26 107
  -7   7   9  563.55   16.30  88
  -7  -7   9  504.02   15.59  67
  -7   7  10  155.83    7.12 130
  -7   7  10  153.64    7.02 149
  -7  -7  10  150.26    6.86  67
  -7  -7  11  331.59    9.94 104
  -7   7  11  349.95   10.11 130
  -7  -8  -7   63.30    4.11 144
  -7   8  -7   82.61    5.08 136
  -7  -8  -7   75.75    5.01 110
  -7   8  -7   55.60    3.73 124
  -7  -8  -7   79.25    4.89  90
  -7  -8  -7   66.53    4.52  76
  -7   8  -6  156.74    7.20 124
  -7   8  -6  136.36    6.28 118
  -7   8  -6  156.21    7.63 136
  -7  -8  -6  131.43    6.66 144
  -7  -8  -6  153.52    7.43  76
  -7   8  -6  122.85    5.85  80
  -7  -8  -6  159.67    7.78 110
  -7   8  -5  420.07   14.22 124
  -7   8  -5  410.16   13.12 118
  -7  -8  -5  467.60   14.95 110
  -7  -8  -5  425.24   13.72 144
  -7   8  -5  439.36   14.69 136
  -7  -8  -5  412.00   13.22  73
  -7   8  -5  394.60   12.99  80
  -7  -8  -5  453.51   14.54  76
  -7   8  -4  288.53   11.15 118
  -7   8  -4  288.51   11.16 116
  -7  -8  -4  290.94   12.04  56
  -7  -8  -4  341.60   13.20 110
  -7   8  -4  320.58   12.60 136
  -7  -8  -4  300.58   11.65 144
  -7  -8  -4  310.44   11.77  73
  -7   8  -4  296.13   11.37  80
  -7  -8  -3  568.64   17.75 144
  -7   8  -3  591.56   18.79 136
  -7   8  -3  556.47   17.76 116
  -7   8  -3  529.14   16.90 118
  -7  -8  -3  521.05   17.53  56
  -7  -8  -3  607.86   19.22 110
  -7  -8  -3  585.99   18.42  90
  -7  -8  -3  558.51   18.02  73
  -7   8  -3  549.52   17.54  80
  -7  -8  -2 1033.34   27.77 144
  -7   8  -2 1031.37   28.59 136
  -7   8  -2 1042.99   28.53 116
  -7   8  -2 1033.53   27.21 118
  -7   8  -2 1098.28   29.42 124
  -7  -8  -2  962.93   27.15  56
  -7  -8  -2 1078.62   29.44 110
  -7  -8  -2 1028.06   28.22  90
  -7   8  -2 1072.43   28.23  80
  -7  -8  -2 1006.79   28.37  73
  -7  -8  -2 1036.52   29.16  76
  -7   8  -1  126.79    8.63 136
  -7  -8  -1  111.68    7.54 135
  -7  -8  -1  120.29    7.89 144
  -7  -8  -1  138.72    9.50 110
  -7   8  -1  117.57    7.61 118
  -7   8  -1  133.55    9.22 124
  -7   8  -1  126.98    8.71 116
  -7  -8  -1  127.24    8.42  90
  -7  -8  -1  131.32    9.17  76
  -7  -8  -1  122.70    8.77  67
  -7   8  -1  128.63    8.36  80
  -7  -8  -1  128.08    8.74  73
  -7  -8   0   48.74    5.81 144
  -7  -8   0   52.49    6.04 135
  -7   8   0   46.13    6.12 136
  -7  -8   0   58.72    7.21 110
  -7   8   0   36.81    5.08 118
  -7   8   0   56.69    6.95 124
  -7   8   0   41.21    4.95  94
  -7  -8   0   55.33    5.99  90
  -7   8   0   48.39    6.04  80
  -7  -8   0   57.51    6.89  76
  -7  -8   0   55.25    6.75  67
  -7  -8   1  575.92   18.77 144
  -7  -8   1  608.93   19.45 135
  -7   8   1  646.58   20.15 136
  -7  -8   1  642.62   21.16 110
  -7   8   1  649.66   21.06 124
  -7   8   1  639.20   20.93 116
  -7   8   1  604.20   18.49 118
  -7   8   1  649.27   19.96  88
  -7   8   1  593.08   19.01  94
  -7  -8   1  592.47   19.03  90
  -7  -8   1  637.02   21.14  76
  -7   8   1  635.93   20.28  80
  -7  -8   1  643.31   20.87  67
  -7  -8   2   46.12    6.02 135
  -7  -8   2   47.67    5.46 144
  -7  -8   2   46.22    6.87 110
  -7   8   2   45.67    6.68 107
  -7   8   2   54.42    6.71 124
  -7   8   2   42.14    6.37 116
  -7  -8   2   44.24    5.31  90
  -7   8   2   51.16    6.04  94
  -7   8   2   47.14    6.13  88
  -7  -8   2   46.61    6.54  67
  -7  -8   2   54.13    6.98  76
  -7  -8   3  483.01   16.99 135
  -7   8   3  505.83   18.12 107
  -7  -8   3  490.90   17.99 110
  -7   8   3  520.03   18.11 116
  -7   8   3  523.01   17.57  94
  -7   8   3  482.09   17.41  88
  -7  -8   3  506.78   18.03  76
  -7  -8   3  520.37   18.10  67
  -7   8   4   18.14    5.32 138
  -7  -8   4   12.86    4.86 135
  -7   8   4   20.34    5.41 107
  -7  -8   4   15.36    5.23 110
  -7   8   4   17.66    5.24 116
  -7   8   4   15.58    3.99 130
  -7   8   4   24.87    5.17  88
  -7  -8   4   25.17    5.51  76
  -7   8   4   19.93    5.04  79
  -7  -8   4   13.18    4.96  67
  -7   8   5    3.96    4.40 107
  -7  -8   5    5.62    4.86 110
  -7   8   5    2.38    4.26 116
  -7   8   5    3.18    4.00 125
  -7   8   5    4.08    3.77 130
  -7  -8   5    0.40    4.43 135
  -7   8   5    1.30    4.43 138
  -7  -8   5   -0.18    4.24 150
  -7  -8   5    4.55    4.53  67
  -7  -8   5    7.19    5.12  68
  -7   8   5    2.69    4.20  79
  -7   8   6    8.70    4.24 107
  -7  -8   6    7.55    4.83 110
  -7   8   6    4.48    3.63 125
  -7   8   6    6.64    4.11 130
  -7   8   6   10.06    4.27  79
  -7  -8   6    7.68    4.70  67
  -7  -8   6    6.97    4.95  68
  -7  -8   7 1297.18   32.74 146
  -7  -8   7 1405.93   34.24 150
  -7   8   7 1475.23   35.27 107
  -7  -8   7 1451.03   35.09 110
  -7   8   7 1453.73   34.96 130
  -7   8   7 1364.23   33.24 125
  -7   8   7 1532.67   35.85  88
  -7   8   7 1507.49   35.22  79
  -7  -8   7 1465.99   35.31  68
  -7  -8   7 1423.68   35.26  67
  -7  -8   8   22.11    4.19 150
  -7   8   8   30.95    4.40 107
  -7   8   8   28.84    4.51 130
  -7   8   8   27.13    4.54  88
  -7  -8   8   30.11    4.75  67
  -7  -8   8   31.55    4.60  68
  -7   8   9   44.05    4.35 107
  -7  -8   9   48.20    4.73  67
  -7   8   9   53.03    4.90 138
  -7   8  10  120.67    5.75 130
  -7  -8  10  101.61    5.37  67
  -7   8  10  108.42    5.56 149
  -7  -9  -7   10.45    2.73 110
  -7   9  -7   11.61    2.66 136
  -7   9  -6  351.96   11.15 136
  -7  -9  -6  360.33   11.10 110
  -7   9  -6  301.88    9.76 124
  -7   9  -6  287.49    9.43 118
  -7  -9  -6  328.85   10.38  90
  -7  -9  -6  358.44   10.89  76
  -7   9  -5   58.05    5.36 136
  -7  -9  -5   48.32    4.21 144
  -7  -9  -5   58.44    5.50 110
  -7   9  -5   53.58    4.31 118
  -7   9  -5   51.75    4.88 124
  -7  -9  -5   62.74    5.09  90
  -7   9  -5   52.05    4.39  80
  -7  -9  -5   60.12    4.72  73
  -7   9  -4  465.65   15.14 136
  -7   9  -4  441.75   13.77 118
  -7   9  -4  435.44   14.56 124
  -7  -9  -4  474.03   15.19 110
  -7  -9  -4  434.82   14.11  90
  -7  -9  -4  476.08   15.14  76
  -7  -9  -4  429.52   14.12  73
  -7   9  -4  443.03   14.05  80
  -7   9  -3  122.88    7.90 136
  -7  -9  -3  101.60    6.45 144
  -7   9  -3  121.16    7.01 116
  -7   9  -3  108.43    6.79 118
  -7  -9  -3  106.06    6.93  56
  -7  -9  -3  129.38    8.25 110
  -7  -9  -3  106.89    6.91  90
  -7  -9  -3  119.00    7.67  73
  -7   9  -3  125.15    7.36  80
  -7  -9  -3  131.06    8.30  76
  -7   9  -2  362.87   13.77 136
  -7  -9  -2  331.48   12.32 135
  -7  -9  -2  321.61   12.03 144
  -7   9  -2  379.69   13.01 118
  -7   9  -2  361.96   13.36 116
  -7  -9  -2  321.72   12.32  56
  -7  -9  -2  367.40   14.28 110
  -7  -9  -2  359.83   12.98  90
  -7  -9  -2  373.87   14.00  67
  -7  -9  -2  377.15   13.93  73
  -7  -9  -2  364.51   14.09  76
  -7   9  -2  392.84   13.81  80
  -7   9  -1   29.42    5.66 124
  -7   9  -1   23.62    4.98 116
  -7   9  -1   23.60    4.48 118
  -7   9  -1   28.99    5.45 136
  -7  -9  -1   22.70    4.15 144
  -7  -9  -1   24.24    4.70 135
  -7  -9  -1   28.34    5.89 110
  -7  -9  -1   25.80    4.52  90
  -7  -9  -1   27.70    5.53  67
  -7  -9  -1   27.32    5.78  76
  -7   9  -1   27.13    5.18  80
  -7   9   0  106.67    7.12 118
  -7   9   0  133.27    8.85 124
  -7   9   0  127.21    8.45 116
  -7   9   0  124.26    8.35 136
  -7  -9   0  105.00    7.47 135
  -7  -9   0  115.21    8.39 110
  -7  -9   0  110.57    7.11  90
  -7   9   0  116.50    7.10  94
  -7  -9   0  116.94    8.54  67
  -7  -9   0  124.04    8.52  76
  -7   9   0  115.12    7.87  80
  -7   9   1  637.95   19.07 118
  -7   9   1  705.28   21.38 124
  -7  -9   1  630.35   19.80 135
  -7  -9   1  677.15   21.11 110
  -7   9   1  695.35   21.46 107
  -7  -9   1  607.73   18.45  90
  -7   9   1  644.54   19.58  94
  -7   9   1  636.59   19.25  88
  -7  -9   1  688.31   21.33  76
  -7  -9   1  676.89   21.13  67
  -7   9   1  661.06   20.63  80
  -7   9   2  762.48   21.63 118
  -7   9   2  841.10   24.21 116
  -7  -9   2  798.66   23.06 135
  -7   9   2  807.47   24.16 107
  -7  -9   2  809.51   23.91 110
  -7   9   2  777.72   22.63  88
  -7   9   2  814.81   23.13  94
  -7  -9   2  774.49   23.69  67
  -7  -9   2  806.72   23.97  76
  -7   9   3  421.24   15.52 116
  -7  -9   3  383.98   14.56 135
  -7   9   3  415.55   14.75 138
  -7   9   3  395.05   15.30 107
  -7  -9   3  414.08   15.28 110
  -7   9   3  388.26   14.38  88
  -7   9   3  410.69   14.90  94
  -7  -9   3  413.95   15.50  67
  -7  -9   3  415.92   15.29  76
  -7   9   4  764.35   22.32 116
  -7   9   4  725.82   21.71 125
  -7  -9   4  706.31   21.26 135
  -7   9   4  707.85   21.30 138
  -7  -9   4  736.37   21.93 110
  -7   9   4  753.96   22.28 107
  -7   9   4  724.28   21.43  88
  -7   9   4  716.00   21.56  79
  -7   9   5  406.53   13.93 130
  -7   9   5  437.70   14.99 125
  -7   9   5  431.43   15.08 138
  -7  -9   5  416.78   14.79 135
  -7   9   5  458.36   15.64 107
  -7  -9   5  452.97   15.33 110
  -7   9   5  458.34   15.40  88
  -7  -9   5  443.26   15.62  68
  -7   9   5  430.82   15.11  79
  -7   9   6  127.04    7.23 130
  -7   9   6  141.12    7.39 125
  -7   9   6  134.24    7.81 138
  -7  -9   6  114.25    7.24 150
  -7  -9   6  129.05    7.75 110
  -7   9   6  144.08    8.13 107
  -7   9   6  131.43    7.90  88
  -7  -9   6  141.25    8.21  68
  -7   9   6  139.42    7.87  79
  -7   9   7  308.68   11.28 107
  -7  -9   7  265.99   10.31 150
  -7   9   7  293.92   11.07 138
  -7   9   7  292.62   10.96  79
  -7  -9   7  275.38   10.65  68
  -7   9   7  298.84   10.79 130
  -7   9   7  252.71    9.63 125
  -7   9   8  227.22    8.70 130
  -7  -9   8  179.47    8.06 150
  -7   9   8  208.79    8.51 107
  -7   9   8  219.25    8.89  88
  -7  -9   8  186.26    7.91  68
  -7   9   9  187.82    7.35 107
  -7  -9   9  180.78    7.15 150
  -7   9   9  203.87    7.71 130
  -7 -10  -6  558.72   14.55 110
  -7  10  -6  586.08   14.96 136
  -7  10  -5  239.86    8.31 118
  -7  10  -5  265.74    9.57 136
  -7 -10  -5  267.86    9.35 110
  -7 -10  -5  218.69    8.04  90
  -7 -10  -5  276.23    9.55  76
  -7 -10  -5  272.36    9.26  67
  -7 -10  -5  264.40    8.75  73
  -7  10  -5  246.93    8.47  80
  -7  10  -4   51.12    4.76 124
  -7  10  -4   41.77    4.29 118
  -7  10  -4   59.19    5.33 136
  -7 -10  -4   54.78    5.19 110
  -7 -10  -4   36.16    3.92  90
  -7 -10  -4   53.77    5.27  76
  -7 -10  -4   48.68    4.76  73
  -7  10  -4   49.78    4.56  80
  -7 -10  -4   51.92    5.03  67
  -7  10  -3  242.40    9.71 118
  -7  10  -3  263.18   10.45 124
  -7  10  -3  280.54   10.91 136
  -7 -10  -3  255.67   10.54 110
  -7 -10  -3  227.13    9.02  90
  -7 -10  -3  272.44   10.76  67
  -7 -10  -3  270.40   10.88  76
  -7 -10  -3  262.73   10.49  73
  -7  10  -3  271.91   10.35  80
  -7  10  -2  130.91    7.23 118
  -7  10  -2  126.65    7.08 116
  -7  10  -2  137.84    8.03 136
  -7 -10  -2  119.14    6.91 135
  -7 -10  -2  140.22    8.12 110
  -7 -10  -2  116.55    6.38  90
  -7 -10  -2  145.03    8.40  76
  -7 -10  -2  131.29    8.01  67
  -7  10  -2  133.02    7.60  80
  -7  10  -1  425.08   13.74 118
  -7  10  -1  405.54   14.12 116
  -7  10  -1  417.46   14.61 136
  -7 -10  -1  405.98   13.68 135
  -7 -10  -1  428.89   14.87 110
  -7 -10  -1  418.75   14.87  67
  -7  10  -1  434.83   14.66  80
  -7 -10  -1  436.52   15.11  76
  -7  10   0   38.31    5.20 116
  -7  10   0   34.86    4.68 118
  -7 -10   0   34.72    5.08 135
  -7 -10   0   47.26    6.04 110
  -7  10   0   36.89    4.44  94
  -7  10   0   37.92    5.38  80
  -7 -10   0   53.26    6.20  76
  -7  10   1  187.61    8.67 118
  -7 -10   1  186.44    9.33 135
  -7  10   1  188.47    9.04  94
  -7 -10   1  191.45    9.88  76
  -7 -10   1  197.07    9.92 110
  -7  10   2  385.06   13.16 138
  -7 -10   2  400.77   14.26 135
  -7  10   2  413.93   14.94 107
  -7 -10   2  423.41   14.72 110
  -7  10   2  430.33   14.39  94
  -7 -10   2  412.24   14.75  76
  -7  10   3  209.15   10.17 125
  -7  10   3  206.54   10.05 116
  -7  10   3  194.49    8.93 138
  -7 -10   3  210.96   10.00 135
  -7  10   3  211.73   10.26 107
  -7 -10   3  203.65    9.82 110
  -7  10   3  191.26    8.90  88
  -7  10   3  207.34    9.77  94
  -7  10   3  194.11    9.73  79
  -7 -10   3  185.31    9.60  76
  -7  10   4  623.19   18.62 125
  -7 -10   4  583.31   18.14 135
  -7  10   4  581.73   17.59 138
  -7 -10   4  621.78   18.33 110
  -7  10   4  628.69   18.92 107
  -7  10   4  592.43   17.76  88
  -7  10   4  586.50   18.39  79
  -7 -10   4  612.56   18.80  68
  -7  10   5  440.04   14.54 125
  -7 -10   5  430.16   14.51 135
  -7 -10   5  423.44   14.02 150
  -7  10   5  444.12   14.21 138
  -7 -10   5  454.46   14.48 110
  -7  10   5  477.25   15.30 107
  -7  10   5  460.31   14.55  88
  -7 -10   5  435.52   14.70  68
  -7  10   5  452.47   14.93  79
  -7  10   6   22.82    3.67 130
  -7  10   6   22.72    3.89 125
  -7 -10   6   27.66    4.31 150
  -7  10   6   24.73    4.17 138
  -7  10   6   23.09    4.37 107
  -7 -10   6   20.41    4.02 110
  -7  10   6   22.66    4.19  88
  -7 -10   6   26.45    4.49  68
  -7  10   6   23.98    4.39  79
  -7  10   7  375.56   11.65 125
  -7  10   7  377.82   12.16 130
  -7  10   7  419.86   12.67 138
  -7 -10   7  361.95   12.13 150
  -7  10   7  442.40   13.21 107
  -7  10   7  422.69   12.88  88
  -7 -10   7  394.20   12.12  68
  -7  10   7  422.98   12.94  79
  -7  10   8  131.96    6.18 107
  -7 -10   8  118.87    5.84 150
  -7  10   8  127.97    5.92 149
  -7 -10   8  110.42    6.07  67
  -7  10   8  120.19    5.93 130
  -7 -10   9  100.27    4.90  67
  -7  11  -5   48.20    3.83 136
  -7 -11  -5   44.20    3.52  67
  -7 -11  -5   53.73    3.89  76
  -7  11  -4   51.95    3.95 107
  -7 -11  -4   58.28    4.33 110
  -7  11  -4   65.59    4.89 136
  -7  11  -4   54.80    3.92 118
  -7 -11  -4   63.78    4.86  76
  -7 -11  -4   66.29    4.87  67
  -7  11  -4   61.93    4.32  80
  -7 -11  -4   58.31    4.47  73
  -7 -11  -3   99.02    5.79 110
  -7  11  -3   91.83    5.51 107
  -7  11  -3   91.89    5.98 136
  -7  11  -3   79.85    5.03 118
  -7 -11  -3   97.31    6.10  76
  -7  11  -3   91.35    5.62  80
  -7 -11  -2  147.46    7.29 110
  -7  11  -2  135.80    7.11 107
  -7 -11  -2  128.29    6.62 135
  -7  11  -2  143.90    7.60 136
  -7 -11  -2  128.12    7.33  76
  -7  11  -2  141.25    7.30  80
  -7  11  -2  131.70    6.67 118
  -7  11  -1  140.19    7.25 116
  -7  11  -1  159.17    7.43 118
  -7 -11  -1  163.93    7.67 135
  -7 -11  -1  156.82    7.99 110
  -7  11  -1  157.14    7.95 107
  -7  11  -1  138.44    6.45  94
  -7 -11  -1  166.93    8.32  76
  -7  11  -1  171.66    8.30  80
  -7  11   0   57.61    5.26 116
  -7  11   0   56.27    5.00 118
  -7 -11   0   56.88    5.39 135
  -7 -11   0   61.85    5.69 110
  -7  11   0   65.66    5.75 107
  -7  11   0   53.61    4.73  94
  -7 -11   0   71.02    5.97  76
  -7  11   0   57.43    5.68  80
  -7  11   1  273.91   10.19 118
  -7 -11   1  278.99   10.92 135
  -7 -11   1  272.93   10.85 110
  -7  11   1  285.07   10.68  94
  -7 -11   1  295.58   11.36  76
  -7  11   2  393.70   13.73 125
  -7 -11   2  368.39   13.12 135
  -7 -11   2  357.94   12.76 110
  -7  11   2  385.85   13.07  94
  -7 -11   2  400.52   13.89  67
  -7 -11   2  374.37   13.13  76
  -7 -11   3  389.64   13.02 110
  -7 -11   3  378.57   13.34 135
  -7  11   3  403.72   13.76  79
  -7 -11   3  421.78   14.24  67
  -7  11   3  411.81   13.92 125
  -7  11   4   87.55    6.09 125
  -7 -11   4   85.37    6.23 135
  -7  11   4   94.80    6.46 107
  -7 -11   4   76.37    5.58 110
  -7  11   4   78.81    5.28  88
  -7  11   4   96.43    6.36  79
  -7 -11   4   84.93    6.25  68
  -7 -11   4   93.39    6.65  67
  -7  11   5 1712.00   38.16 125
  -7 -11   5 1619.65   37.28 150
  -7 -11   5 1646.80   38.04 135
  -7 -11   5 1498.68   36.65 110
  -7  11   5 1707.46   38.47 107
  -7  11   5 1633.53   37.24  88
  -7  11   5 1720.75   38.49  79
  -7 -11   5 1582.00   37.62  68
  -7 -11   5 1785.41   38.89  67
  -7  11   6  461.70   13.57 107
  -7 -11   6  438.54   12.77 150
  -7  11   6  424.75   12.31 138
  -7  11   6  454.74   12.95 125
  -7 -11   6  465.16   13.74  67
  -7  11   6  453.42   13.49  79
  -7  11   7  129.36    5.61 149
  -7 -11   7  137.95    6.10 150
  -7  11   7  128.23    5.54 130
  -7  11   7  132.06    5.46 125
  -7 -11   7  147.34    6.75  67
  -7 -11   8   41.15    3.54  67
  -7  11   8   45.41    3.44 107
  -7  12  -3   40.05    3.20 125
  -7  12  -3   40.91    3.22 118
  -7  12  -3   48.78    3.85  80
  -7 -12  -3   43.04    4.01  76
  -7  12  -2   72.19    4.58 107
  -7 -12  -2   74.80    4.42 110
  -7 -12  -2   72.76    4.63 135
  -7  12  -2   68.38    4.70 125
  -7  12  -2   75.11    4.57 118
  -7 -12  -2   80.51    5.13  76
  -7  12  -2   81.40    5.10  80
  -7 -12  -1  234.65    8.67 110
  -7  12  -1  269.23    9.32 107
  -7 -12  -1  266.07    9.25 135
  -7 -12  -1  263.46    9.49  76
  -7 -12  -1  289.38   10.20  67
  -7  12  -1  260.84    9.52 125
  -7  12  -1  245.88    8.85 118
  -7 -12   0  108.73    6.20 135
  -7  12   0  103.35    5.94 107
  -7 -12   0   93.07    5.46 110
  -7  12   0  101.32    5.27  94
  -7 -12   0   95.77    5.95  76
  -7 -12   0  116.43    6.69  67
  -7  12   1  227.69    9.16 125
  -7 -12   1  225.28    8.84 135
  -7  12   1  212.79    8.60 107
  -7  12   1  200.91    8.18  94
  -7 -12   1  221.04    9.28  67
  -7 -12   1  206.03    8.49  76
  -7  12   2 1372.59   31.60 107
  -7 -12   2 1300.68   31.36 135
  -7  12   2 1402.68   32.07 125
  -7 -12   2 1402.26   32.18  67
  -7  12   2 1342.76   31.77  79
  -7  12   3  192.91    8.07 107
  -7 -12   3  158.78    6.62 110
  -7 -12   3  178.42    8.03 135
  -7 -12   3  187.98    8.35  67
  -7  12   3  188.87    8.17  79
  -7 -12   3  181.10    7.98  68
  -7  12   3  180.28    8.05 125
  -7 -12   4  276.78    9.92 135
  -7  12   4  285.16   10.09  79
  -7 -12   4  272.24    9.54  68
  -7 -12   4  296.05   10.40  67
  -7  12   4  281.56   10.00 125
  -7 -12   5  444.04   12.53 150
  -7 -12   5  421.13   12.24  68
  -7 -12   5  483.39   13.69  67
  -7  12   5  496.11   13.63  79
  -7  12   5  466.16   13.21 125
  -7  12   6  687.71   16.49  79
  -7 -12   6  672.78   16.51  67
  -7 -13  -2   66.58    4.10  67
  -7 -13  -1  205.55    7.36  67
  -7  13  -1  165.06    6.28 125
  -7 -13   0    3.34    2.66 135
  -7  13   0    8.89    2.80 125
  -7 -13   0    9.94    3.24  67
  -7  13   0    5.22    2.74  79
  -7  13   1   33.39    3.26 107
  -7 -13   1   40.20    3.86 135
  -7  13   1   37.61    3.89  79
  -7 -13   1   34.32    4.00  67
  -7  13   2   40.83    3.48 107
  -7 -13   2   42.88    4.09 135
  -7  13   2   43.76    3.98 125
  -7 -13   2   47.50    4.39  67
  -7  13   2   45.56    4.09  79
  -7 -13   2   42.75    3.88  68
  -7  13   3  605.44   15.29 107
  -7 -13   3  622.09   15.74 135
  -7 -13   3  657.39   16.14  67
  -7  13   3  636.74   15.98  79
  -7  13   3  610.59   15.83 125
  -7  13   4   15.12    2.70 107
  -7 -13   4   17.42    3.07  67
  -7  13   4   18.27    3.02  79
  -7  13   4   20.38    3.02 125
  -6   0 -11   -0.26    3.19   7
  -6   0 -11    1.19    2.49 144
  -6   0 -10  217.23    9.88   7
  -6   0 -10  191.31    8.89 144
  -6   0  -9    2.04    4.26 144
  -6   0  -9   -0.86    4.12  97
  -6   0  -9    1.33    4.51   7
  -6   0  -8 1194.29   31.02 110
  -6   0  -8 1190.54   32.73 144
  -6   0  -8 1222.00   33.30  97
  -6   0  -8 1253.12   33.74   7
  -6   0  -7    3.07    4.20 110
  -6   0  -7    3.74    5.19 144
  -6   0  -7    1.91    4.92  97
  -6   0  -7   10.94    5.62   7
  -6   0  -6   39.43    6.17 110
  -6   0  -6   44.85    7.18 144
  -6   0  -6   42.83    7.04  97
  -6   0  -6   52.87    7.74   7
  -6   0  -5   -0.90    5.10   7
  -6   0  -5    0.57    6.19  18
  -6   0  -5   -1.24    4.63 110
  -6   0  -5    1.76    5.47 144
  -6   0  -5    3.81    5.14  97
  -6   0  -5    0.81    3.52  76
  -6   0  -4 1663.13   41.66 110
  -6   0  -4 1661.43   43.17 144
  -6   0  -4 1552.91   39.87  76
  -6   0  -4 1685.47   43.49   7
  -6   0  -4 1503.64   49.20  18
  -6   0  -3   -1.25    4.78 110
  -6   0  -3    2.45    4.07  76
  -6   0  -3    3.28    5.16   7
  -6   0  -3   -1.48    5.71  18
  -6   0  -2 3803.56   83.38 110
  -6   0  -2 3690.69   82.32  76
  -6   0  -2 3866.98   85.39   7
  -6   0  -1    3.94    4.84 110
  -6   0  -1    0.23    4.19  76
  -6   0  -1    2.01    5.12   7
  -6   0   0  286.92   12.99 110
  -6   0   0  259.50   12.14  76
  -6   0   0  271.43   13.68   7
  -6   0   1    3.65    5.21   7
  -6   0   1    5.15    4.67 110
  -6   0   1    0.28    5.10 144
  -6   0   1    2.25    4.99  90
  -6   0   1    0.24    4.34  76
  -6   0   2   34.63    8.97   3
  -6   0   2   28.80    6.03   7
  -6   0   2   31.10    5.71 110
  -6   0   2   30.19    6.27 144
  -6   0   2   27.99    6.03  90
  -6   0   2   33.53    5.93  76
  -6   0   3    1.67    6.91   3
  -6   0   3   12.74    4.88 110
  -6   0   3    3.65    5.02 144
  -6   0   3    0.28    5.11  90
  -6   0   3    0.56    3.26  67
  -6   0   3    0.25    4.47  68
  -6   0   3    1.49    4.57  76
  -6   0   4  582.80   27.60   3
  -6   0   4  656.73   21.53 110
  -6   0   4  640.65   22.04 144
  -6   0   4  645.54   22.02  90
  -6   0   4  651.28   21.47  76
  -6   0   4  675.19   21.81  68
  -6   0   4  591.04   19.02  67
  -6   0   5    1.13    6.81   3
  -6   0   5   -0.26    4.62 110
  -6   0   5    1.14    4.80 144
  -6   0   5    0.28    4.85  90
  -6   0   5   -3.62    4.19  93
  -6   0   5   -0.20    3.61  67
  -6   0   5    0.27    5.24  68
  -6   0   6  611.83   27.74   3
  -6   0   6  670.51   21.95 146
  -6   0   6  583.41   19.04 150
  -6   0   6  566.50   19.27  93
  -6   0   6  595.16   19.23  67
  -6   0   6  643.98   21.98  68
  -6   0   6  660.89   21.53 110
  -6   0   7    0.81    4.68 146
  -6   0   7    0.88    3.98 150
  -6   0   7   -1.07    5.00 110
  -6   0   7    1.45    4.60  93
  -6   0   7   -1.30    4.05  67
  -6   0   8  946.37   27.36  93
  -6   0   8  921.31   26.43  88
  -6   0   8  894.44   25.78  67
  -6   0   8  962.94   27.41 146
  -6   0   8  962.33   26.53 150
  -6   0   8  904.04   26.58 138
  -6   0   9   -0.55    5.04 130
  -6   0   9   -0.63    3.93 134
  -6   0   9   -1.84    4.21 146
  -6   0   9    4.70    4.06 138
  -6   0   9    0.63    3.72  88
  -6   0   9   -1.53    5.15  93
  -6   0   9    0.85    3.95  67
  -6   0  10 3837.36   85.65 134
  -6   0  10 4131.81   88.04 130
  -6   0  10 3908.09   85.32 138
  -6   0  10 3828.02   85.01 146
  -6   0  10 4166.74   88.57 104
  -6   0  10 4062.51   87.73  93
  -6   0  10 3831.61   85.30  67
  -6   0  11    3.41    4.84 104
  -6   0  11    3.34    4.06 130
  -6   0  11   -0.19    3.95 134
  -6   0  11   -3.55    4.85  93
  -6   0  12 1662.65   38.48 104
  -6   0  12 1596.98   37.13 130
  -6   0  12 1623.78   38.33  93
  -6   0  13    0.82    3.14 104
  -6   0  13   -1.62    3.56  93
  -6   0  13   -1.12    2.17 130
  -6   0  14  135.94    5.88 148
  -6   1 -11  136.70    6.81 136
  -6  -1 -11  143.73    6.87   7
  -6  -1 -10  224.88    9.78 144
  -6   1 -10  217.95    9.01 144
  -6  -1 -10  235.43   10.23   7
  -6  -1  -9  341.53   12.43 110
  -6  -1  -9  347.87   13.62 144
  -6   1  -9  314.55   12.65 144
  -6  -1  -9  316.68   13.17  97
  -6   1  -9  347.67   13.83  97
  -6  -1  -9  360.91   13.97   7
  -6  -1  -8  229.80   10.87 110
  -6   1  -8  236.07   11.56 144
  -6  -1  -8  227.35   11.96 144
  -6  -1  -8  236.22   11.83  97
  -6   1  -8  228.86   11.88  97
  -6  -1  -8  248.82   12.22   7
  -6  -1  -7   43.91    6.30 110
  -6   1  -7   47.88    5.52 110
  -6   1  -7   42.43    6.41 144
  -6  -1  -7   46.48    7.30 144
  -6   1  -7   40.24    6.79  97
  -6  -1  -7   38.58    6.37  97
  -6   1  -7   45.91    6.89   7
  -6  -1  -7   38.22    6.93   7
  -6  -1  -6  943.17   28.30   7
  -6   1  -6  912.56   27.91   7
  -6   1  -6  883.73   25.27 110
  -6  -1  -6  904.04   26.67 110
  -6   1  -6  920.90   27.53 144
  -6  -1  -6  853.81   27.13  97
  -6   1  -6  868.50   27.70  97
  -6  -1  -6  817.67   24.52  76
  -6  -1  -5  612.36   28.03  18
  -6   1  -5  741.35   24.19   7
  -6   1  -5  647.45   29.56  18
  -6  -1  -5  698.74   23.80   7
  -6   1  -5  663.00   21.33 110
  -6  -1  -5  695.61   22.66 110
  -6   1  -5  705.41   23.43 144
  -6   1  -5  692.94   23.85  97
  -6  -1  -5  697.34   21.50  76
  -6  -1  -4  102.79    8.76 110
  -6   1  -4   93.41    7.73 110
  -6   1  -4  114.39    9.34 144
  -6  -1  -4   93.13   10.93  18
  -6  -1  -4  102.35    9.13   7
  -6   1  -4   89.17   11.41  18
  -6  -1  -4  101.41    8.01  76
  -6  -1  -3 2729.05   61.97 110
  -6   1  -3 2655.82   60.44 110
  -6   1  -3 2772.13   63.04 144
  -6  -1  -3 2724.65   63.29   7
  -6  -1  -3 2354.84   66.71  18
  -6   1  -3 2541.38   69.54  18
  -6  -1  -3 2467.38   58.79  73
  -6   1  -3 2462.07   58.61  76
  -6  -1  -3 2701.76   61.02  76
  -6  -1  -2 2358.40   55.65 110
  -6   1  -2 2292.91   54.19 110
  -6   1  -2 2360.14   56.40 144
  -6  -1  -2 2353.09   56.88 144
  -6   1  -2 2275.28   54.34 136
  -6  -1  -2 2274.07   53.52  73
  -6  -1  -2 2302.43   54.70  76
  -6   1  -2 2167.09   52.92  76
  -6   1  -2 2194.13   61.73  18
  -6  -1  -2 2398.81   56.89   7
  -6  -1  -1 1902.74   47.38   7
  -6   1  -1 1676.14   50.33  18
  -6   1  -1 1789.89   44.85 110
  -6  -1  -1 1915.37   46.44 110
  -6   1  -1 1860.40   47.02 144
  -6  -1  -1 1875.08   47.28 144
  -6   1  -1 1936.17   47.45  90
  -6  -1  -1 1801.97   44.81  73
  -6  -1  -1 1878.93   45.88  76
  -6   1  -1 1781.64   44.23  76
  -6  -1   0   46.08    6.62 110
  -6   1   0   45.27    5.97 110
  -6   1   0   34.06    6.40 144
  -6  -1   0   47.73    7.08 144
  -6  -1   0   38.75    5.89  73
  -6  -1   0   47.96    6.48  76
  -6   1   0   44.76    5.87  76
  -6  -1   0   52.20    7.05   7
  -6  -1   1  583.77   20.92   7
  -6   1   1  582.91   19.43 110
  -6  -1   1  569.69   20.20 110
  -6  -1   1  582.65   20.88 144
  -6  -1   1  616.15   21.30  90
  -6  -1   1  623.77   20.38  76
  -6   1   1  592.40   19.25  76
  -6  -1   1  560.65   18.34  67
  -6  -1   2  715.70   23.76   7
  -6   1   2  749.04   30.82   3
  -6  -1   2  715.61   30.29   3
  -6  -1   2  710.80   23.69 144
  -6  -1   2  741.93   23.29 110
  -6   1   2  707.55   22.39 110
  -6   1   2  731.43   23.94  90
  -6  -1   2  744.39   23.96  90
  -6  -1   2  691.33   21.31  67
  -6   1   2  715.39   22.35  76
  -6   1   2  729.44   22.47  68
  -6  -1   2  763.18   23.51  76
  -6   1   3  142.07   13.55   3
  -6  -1   3  128.18   13.47   3
  -6   1   3  123.37    8.14 124
  -6   1   3  140.89    9.02 110
  -6  -1   3  141.99    9.50 110
  -6  -1   3  123.16    7.49 135
  -6  -1   3  124.46    9.47 144
  -6   1   3  129.75    9.50  90
  -6  -1   3  125.74    9.57  90
  -6   1   3  128.85    8.72  76
  -6  -1   3  139.89    9.45  76
  -6   1   3  127.48    9.00  68
  -6  -1   3  122.15    8.10  67
  -6  -1   4  611.40   27.86   3
  -6   1   4  652.40   20.94 110
  -6  -1   4  663.46   21.88 110
  -6   1   4  653.84   22.18 144
  -6  -1   4  568.01   18.96 135
  -6  -1   4  649.12   22.40 144
  -6   1   4  634.86   22.05  90
  -6  -1   4  657.25   22.09  90
  -6  -1   4  681.42   21.92  76
  -6   1   4  676.73   21.66  68
  -6  -1   4  602.02   19.90  67
  -6  -1   4  668.32   22.10  68
  -6  -1   5  474.08   24.17   3
  -6  -1   5  534.01   19.61 144
  -6   1   5  532.02   19.60 144
  -6  -1   5  462.09   16.48 150
  -6   1   5  469.35   16.46  93
  -6   1   5  520.06   19.37  90
  -6  -1   5  459.58   16.30  93
  -6  -1   5  526.76   19.26  90
  -6  -1   5  550.15   19.54  68
  -6  -1   5  520.20   17.59  67
  -6   1   5  560.55   19.24  68
  -6   1   5  510.21   18.31 110
  -6   1   5  479.95   17.14 107
  -6  -1   5  522.67   18.84 110
  -6  -1   6   97.86    7.74 150
  -6   1   6  121.55    9.37 146
  -6  -1   6  134.36    9.82 110
  -6   1   6  113.20    8.70 110
  -6   1   6  109.10    7.66 107
  -6   1   6  102.13    7.80  93
  -6  -1   6  114.44    8.93  90
  -6  -1   6   91.33    7.49  93
  -6   1   6  117.65    9.33  68
  -6   1   6  102.40    6.97  67
  -6  -1   6  122.15    8.43  67
  -6   1   7  909.35   28.28 130
  -6   1   7  936.67   27.69 146
  -6  -1   7  867.28   25.83 150
  -6  -1   7  904.51   27.22 146
  -6   1   7  919.69   27.05 110
  -6  -1   7  929.67   27.83 110
  -6  -1   7  896.52   26.40  93
  -6   1   7  890.86   26.88  88
  -6   1   7  884.81   26.20  93
  -6   1   7  971.13   28.32  68
  -6  -1   7  915.82   26.31  67
  -6   1   7  833.78   24.48  67
  -6   1   8  432.11   17.36 130
  -6   1   8  383.73   14.41 134
  -6  -1   8  362.47   13.92 134
  -6  -1   8  386.94   15.01 138
  -6   1   8  402.88   16.16 146
  -6  -1   8  391.27   15.64 146
  -6  -1   8  411.56   15.73 150
  -6   1   8  395.98   15.97 138
  -6  -1   8  386.45   16.33 110
  -6  -1   8  395.49   15.85  93
  -6  -1   8  379.69   14.73  88
  -6   1   8  405.74   15.74  88
  -6   1   8  384.78   15.73  93
  -6   1   8  382.32   14.14  67
  -6  -1   8  423.12   17.18  68
  -6  -1   8  405.19   15.32  67
  -6   1   9 1253.01   32.78 134
  -6  -1   9 1324.37   35.37 130
  -6  -1   9 1255.95   32.58 134
  -6   1   9 1320.75   35.42 130
  -6  -1   9 1236.34   32.44 138
  -6   1   9 1216.57   33.41 138
  -6  -1   9 1245.31   32.93 146
  -6  -1   9 1271.64   33.78 150
  -6   1   9 1249.22   33.50 146
  -6   1   9 1344.57   35.54 104
  -6  -1   9 1263.07   34.32  93
  -6   1   9 1274.12   34.32  93
  -6   1   9 1286.33   33.33  88
  -6  -1   9 1221.90   33.10  67
  -6   1   9 1196.52   31.83  67
  -6   1  10 1040.13   28.97 130
  -6  -1  10  947.43   26.83 134
  -6  -1  10 1060.00   29.08 130
  -6   1  10  982.52   27.21 134
  -6  -1  10  950.66   26.08 146
  -6   1  10  995.58   26.98 146
  -6   1  10 1024.89   27.54 138
  -6   1  10 1030.50   29.28 104
  -6  -1  10 1024.50   28.76  93
  -6   1  10 1022.77   28.67  93
  -6   1  10 1004.62   26.74  88
  -6   1  10  952.50   26.06  67
  -6  -1  10  978.62   27.30  67
  -6   1  11  546.84   18.49 104
  -6  -1  11  525.12   18.26 104
  -6  -1  11  504.15   16.83  67
  -6   1  11  554.80   17.98 130
  -6  -1  11  507.24   16.68 134
  -6   1  11  513.15   16.98 134
  -6  -1  11  556.33   17.94 130
  -6   1  11  559.58   18.39  93
  -6  -1  11  534.81   18.14  93
  -6  -1  12  262.72   11.07 104
  -6   1  12  253.19   10.99 104
  -6  -1  12  253.35   10.97  93
  -6   1  12  254.75   11.03  93
  -6   1  12  264.88   10.36 130
  -6   1  12  233.83    9.96 134
  -6  -1  12  255.75   10.08 130
  -6   1  12  268.92   11.27 117
  -6   1  13   68.94    5.17 104
  -6  -1  13   64.44    5.08 104
  -6   1  13   64.66    5.34  93
  -6  -1  13   68.13    5.47  93
  -6   1  13   71.11    5.67 148
  -6   1  13   59.21    4.15 130
  -6  -1  14   93.29    4.82 148
  -6   1  14  107.85    5.21 148
  -6  -1  14  103.26    5.22 117
  -6   2 -11  186.13    7.88 136
  -6  -2 -11  186.71    7.61 144
  -6  -2 -11  182.80    7.72   7
  -6   2 -11  182.77    7.73   7
  -6  -2 -10  529.31   15.48 110
  -6  -2 -10  540.46   16.68 144
  -6   2 -10  527.97   16.59   7
  -6  -2 -10  555.50   16.84   7
  -6  -2  -9   71.78    6.34 110
  -6   2  -9   64.49    5.77 144
  -6   2  -9   62.24    6.68  97
  -6  -2  -9   74.23    6.83   7
  -6  -2  -8  393.07   14.80 110
  -6   2  -8  366.73   14.31 144
  -6   2  -8  376.26   15.55  97
  -6  -2  -8  382.64   14.87  97
  -6  -2  -8  400.19   15.85   7
  -6  -2  -7  253.17   12.95   7
  -6  -2  -7  265.26   12.60 110
  -6  -2  -7  258.11   12.81 100
  -6   2  -7  247.40   12.13 144
  -6   2  -7  248.13   13.04  97
  -6  -2  -7  256.19   12.52  97
  -6  -2  -7  238.92   10.98  76
  -6  -2  -6 1083.93   31.38   7
  -6   2  -6 1103.29   30.63 144
  -6   2  -6 1002.71   27.47 110
  -6  -2  -6 1084.14   30.69 110
  -6  -2  -6 1067.14   31.27 100
  -6   2  -6 1075.79   31.54  97
  -6  -2  -6 1018.79   30.24  97
  -6  -2  -6 1036.10   29.02  76
  -6  -2  -5  279.08   14.46  56
  -6   2  -5  292.12   13.55 144
  -6  -2  -5  267.08   13.93 144
  -6   2  -5  257.08   11.27 110
  -6  -2  -5  274.75   13.19 110
  -6   2  -5  255.27   18.10  18
  -6  -2  -5  275.87   13.76   7
  -6  -2  -5  251.94   12.25  76
  -6  -2  -5  237.74   10.57  73
  -6  -2  -4  938.79   28.92  56
  -6  -2  -4  912.67   28.48 144
  -6   2  -4  928.76   27.89 144
  -6  -2  -4  930.83   27.94 110
  -6   2  -4  843.99   24.99 110
  -6  -2  -4  933.11   28.52   7
  -6   2  -4  838.49   34.43  18
  -6  -2  -4  853.74   25.03  73
  -6  -2  -4  936.08   27.06  76
  -6  -2  -3  167.12   11.23  56
  -6   2  -3  156.52   10.11 136
  -6   2  -3  170.46   10.81 144
  -6  -2  -3  177.38   11.26 144
  -6   2  -3  148.99    8.90 110
  -6  -2  -3  171.37   10.92 110
  -6  -2  -3  166.79    9.51  73
  -6  -2  -3  172.76   10.35  76
  -6  -2  -3  164.60   10.76   7
  -6   2  -3  155.69   13.89  18
  -6  -2  -2  170.37   10.99   7
  -6  -2  -2  161.00   10.52  56
  -6   2  -2  164.47   10.52 144
  -6   2  -2  140.91    9.42 136
  -6  -2  -2  161.61   10.89 144
  -6  -2  -2  164.82   10.57 110
  -6   2  -2  142.93    8.70 110
  -6   2  -2  157.85   10.27  90
  -6  -2  -2  143.33    9.52  76
  -6  -2  -2  157.76    9.42  73
  -6   2  -1 1650.52   50.40  18
  -6  -2  -1 1779.25   46.06   7
  -6   2  -1 1817.17   45.74 144
  -6   2  -1 1680.15   43.77 136
  -6  -2  -1 1819.40   46.53 144
  -6  -2  -1 1855.96   45.06  56
  -6  -2  -1 1817.07   45.68 110
  -6   2  -1 1764.38   43.24 110
  -6   2  -1 1888.95   46.05  90
  -6   2  -1 1673.90   42.17  76
  -6  -2  -1 1855.00   44.57  73
  -6  -2  -1 1836.88   45.38  76
  -6  -2   0 3881.14   85.48   7
  -6   2   0 3444.49   88.67  18
  -6   2   0 3694.68   82.55 136
  -6  -2   0 3898.50   85.50 144
  -6   2   0 3900.77   85.18 144
  -6   2   0 3378.51   80.80 130
  -6  -2   0 3947.64   85.16 110
  -6   2   0 3808.40   82.56 110
  -6  -2   0 3977.82   84.77  76
  -6   2   0 3615.85   81.07  68
  -6  -2   0 3805.60   83.94  73
  -6   2   0 3667.51   81.65  76
  -6   2   0 3988.99   85.38  90
  -6  -2   0 3819.52   82.94  56
  -6  -2   1  224.62   12.36   7
  -6   2   1  224.29   11.02 110
  -6  -2   1  246.28   12.48 110
  -6   2   1  235.31   12.54 144
  -6   2   1  222.96   12.06  90
  -6  -2   1  232.30   12.25  76
  -6   2   1  221.07   10.52  68
  -6  -2   1  237.05   11.80  73
  -6  -2   1  228.48   11.22  67
  -6   2   1  218.91   10.58  76
  -6  -2   2 2100.56   51.59   7
  -6  -2   2 2041.39   60.01   3
  -6  -2   2 2084.94   48.41 135
  -6   2   2 2224.16   52.04 144
  -6  -2   2 2108.00   51.76 144
  -6   2   2 2088.32   49.31 110
  -6   2   2 1915.17   47.83 104
  -6  -2   2 2189.38   51.70 110
  -6  -2   2 2077.45   51.72  90
  -6  -2   2 2167.17   51.59  76
  -6   2   2 2081.68   49.42  68
  -6   2   2 1964.07   48.81  76
  -6  -2   2 2049.29   49.49  67
  -6  -2   3   56.01    9.75   3
  -6   2   3   45.54    5.99 124
  -6  -2   3   33.58    5.37 135
  -6  -2   3   49.03    6.94 144
  -6   2   3   52.13    5.93 110
  -6  -2   3   45.20    6.65 110
  -6  -2   3   40.55    6.66  90
  -6   2   3   56.64    6.33  68
  -6  -2   3   59.17    6.45  67
  -6  -2   3   44.72    6.85  76
  -6  -2   4 1039.76   38.19   3
  -6   2   4 1018.34   38.21   3
  -6   2   4 1055.55   29.28 124
  -6   2   4 1167.46   32.15 146
  -6  -2   4 1066.63   31.34 144
  -6  -2   4 1018.78   28.49 150
  -6  -2   4 1041.92   29.09 135
  -6  -2   4 1134.73   31.77 110
  -6   2   4 1124.63   30.11 110
  -6  -2   4 1069.70   31.20  90
  -6   2   4 1120.73   31.90  90
  -6   2   4 1112.87   30.54  68
  -6  -2   4 1112.32   31.68  76
  -6  -2   4 1122.85   30.09  67
  -6   2   5  152.33   14.10   3
  -6  -2   5  148.40   13.77   3
  -6   2   5  143.72    9.25 116
  -6  -2   5  145.20    8.82 150
  -6  -2   5  159.26   10.33 144
  -6   2   5  141.58   10.26 146
  -6  -2   5  148.02    9.08 135
  -6   2   5  150.08    9.39 107
  -6  -2   5  177.88   10.65 110
  -6   2   5  150.47    9.46 110
  -6   2   5  160.02   10.37  90
  -6   2   5  125.90    7.93  93
  -6  -2   5  155.24   10.00  90
  -6   2   5  152.70   10.03  68
  -6  -2   5  154.76    9.69  67
  -6   2   5  133.77    8.54  79
  -6   2   6 1235.59   33.22 116
  -6  -2   6 1268.03   33.57 150
  -6   2   6 1361.77   35.96 146
  -6   2   6 1244.34   33.68 110
  -6   2   6 1187.65   33.32 107
  -6   2   6 1248.56   33.30  93
  -6  -2   6 1284.91   34.85  90
  -6  -2   6 1284.27   34.22  67
  -6   2   6 1364.29   35.45  68
  -6   2   6 1232.64   33.38  79
  -6   2   7  159.58    8.65 134
  -6   2   7  200.46   11.70 130
  -6  -2   7  174.55   10.22 150
  -6   2   7  185.84   11.10 146
  -6   2   7  201.84   11.48 104
  -6   2   7  168.60    9.71 107
  -6   2   7  188.27   10.90  88
  -6   2   7  179.45   10.15  93
  -6  -2   7  190.74   11.75  68
  -6   2   7  171.40    9.96  79
  -6  -2   7  172.54   10.18  67
  -6   2   8 3699.64   82.02 130
  -6   2   8 3489.18   78.29 134
  -6  -2   8 3716.30   80.32 150
  -6   2   8 3730.13   80.94 146
  -6  -2   8 3562.79   79.60 146
  -6   2   8 3717.06   81.06 138
  -6   2   8 3433.68   78.31 107
  -6   2   8 3573.85   80.07  93
  -6   2   8 3642.99   80.48  88
  -6  -2   8 3549.82   79.84  67
  -6  -2   8 3755.29   81.97  68
  -6  -2   9 1066.47   29.50 134
  -6   2   9 1158.81   32.58 130
  -6   2   9 1122.45   30.39 134
  -6   2   9 1162.01   31.68 138
  -6  -2   9 1120.16   30.17 146
  -6   2   9 1180.73   31.57 146
  -6  -2   9 1183.80   31.73 150
  -6   2   9 1129.53   31.10  88
  -6  -2   9 1119.95   31.52  93
  -6   2   9 1149.56   31.76  93
  -6  -2   9 1139.28   31.23  67
  -6  -2   9 1173.28   32.68  68
  -6   2  10  751.76   23.48 130
  -6  -2  10  683.96   21.10 134
  -6   2  10  726.94   21.90 134
  -6  -2  10  783.26   23.46 130
  -6   2  10  741.18   21.87 146
  -6   2  10  752.66   22.46 138
  -6   2  10  758.88   23.74 104
  -6   2  10  725.86   21.68  88
  -6   2  10  722.82   22.96  93
  -6  -2  10  735.11   23.09  93
  -6  -2  10  741.23   22.34  67
  -6   2  11  211.70   10.76 104
  -6  -2  11  202.88    9.88  67
  -6   2  11  201.92   10.47  93
  -6  -2  11  192.72   10.26  93
  -6   2  11  217.02   10.49 130
  -6   2  11  187.71    9.51 134
  -6  -2  11  206.29   10.01 130
  -6   2  11  217.13   10.67 117
  -6  -2  11  193.53    9.23 134
  -6   2  12  600.74   17.91 104
  -6  -2  12  571.62   17.64 104
  -6   2  12  536.50   15.90 149
  -6  -2  12  579.97   17.73  93
  -6   2  12  568.09   17.74  93
  -6  -2  12  526.36   16.14 130
  -6   2  12  591.06   17.13 130
  -6   2  12  549.35   16.73 134
  -6   2  12  574.09   17.74 117
  -6   2  13  227.56    8.99 104
  -6  -2  13  239.34    8.94 104
  -6  -2  13  238.79    9.31  93
  -6   2  13  242.95    9.53 148
  -6   2  13  229.12    9.19 117
  -6   2  14    2.71    2.53 148
  -6  -2  14    3.08    2.46 117
  -6   3 -11  372.57   11.77 136
  -6  -3 -11  375.93   11.54 144
  -6   3 -11  380.13   11.25   7
  -6  -3 -11  355.80   11.11   7
  -6  -3 -10 1516.54   36.09 110
  -6   3 -10 1629.13   37.78 136
  -6   3 -10 1520.82   36.75   7
  -6  -3 -10 1587.51   36.99   7
  -6  -3  -9  285.31   11.76 110
  -6  -3  -9  288.62   12.02   7
  -6   3  -9  276.04   11.91   7
  -6   3  -8   19.03    5.35   7
  -6  -3  -8   25.97    5.55   7
  -6  -3  -8   23.88    5.58 110
  -6  -3  -8   26.77    5.54 100
  -6  -3  -8   29.29    6.05 144
  -6   3  -8   22.72    4.54 144
  -6   3  -8   30.97    5.91  97
  -6  -3  -8   19.61    4.42  76
  -6  -3  -7  122.56    9.13   7
  -6   3  -7  121.52    9.02   7
  -6  -3  -7  133.73    9.67 100
  -6  -3  -7  128.03    9.29 110
  -6  -3  -7  121.29    9.81 144
  -6   3  -7  122.49    8.31 144
  -6   3  -7  118.91    9.30  97
  -6  -3  -7  119.15    8.21  76
  -6  -3  -6 1245.00   34.18   7
  -6   3  -6 1224.62   33.91   7
  -6  -3  -6 1226.10   34.41 144
  -6   3  -6 1189.93   32.51 144
  -6  -3  -6 1237.22   33.88 110
  -6   3  -6 1232.47   34.52  97
  -6  -3  -6 1212.46   32.56  76
  -6  -3  -6 1095.95   29.92  73
  -6  -3  -5  174.40   11.88  56
  -6   3  -5  169.08   10.47 144
  -6  -3  -5  184.72   11.68 144
  -6  -3  -5  189.06   11.60 110
  -6  -3  -5  157.24    9.01  73
  -6  -3  -5  175.14   10.32  76
  -6  -3  -5  182.93   11.37   7
  -6   3  -5  176.57   11.16   7
  -6   3  -5  140.88   14.15  18
  -6   3  -4   66.46   10.86  18
  -6  -3  -4   91.41    8.78   7
  -6   3  -4   73.78    8.06   7
  -6  -3  -4   66.91    8.49  56
  -6   3  -4   84.30    8.05 136
  -6   3  -4   78.53    7.76 144
  -6  -3  -4   74.80    8.38 144
  -6  -3  -4   76.00    8.37 100
  -6  -3  -4   88.23    8.41 110
  -6   3  -4   81.48    7.49  90
  -6  -3  -4   80.17    7.24  73
  -6  -3  -4   81.63    7.93  76
  -6   3  -3  565.22   26.91  18
  -6   3  -3  610.54   21.30   7
  -6  -3  -3  591.56   21.34   7
  -6  -3  -3  626.23   21.96  56
  -6   3  -3  577.15   20.79 136
  -6   3  -3  522.66   17.56 146
  -6  -3  -3  591.18   21.61 144
  -6   3  -3  584.07   20.48 144
  -6  -3  -3  617.04   21.28 110
  -6   3  -3  609.41   20.65  90
  -6  -3  -3  576.91   19.62  73
  -6  -3  -3  634.63   21.24  76
  -6   3  -2   50.21    7.39   7
  -6   3  -2   42.74    8.58  18
  -6  -3  -2   45.14    7.07   7
  -6  -3  -2   49.55    6.64  56
  -6  -3  -2   57.12    7.67 144
  -6   3  -2   43.95    6.55 144
  -6   3  -2   43.19    6.58 136
  -6   3  -2   45.42    5.61 146
  -6  -3  -2   43.73    6.85 110
  -6   3  -2   53.16    6.86  90
  -6  -3  -2   49.24    6.52  73
  -6  -3  -2   51.63    7.04  76
  -6  -3  -1 1246.91   34.49   7
  -6   3  -1 1252.40   34.49   7
  -6   3  -1 1140.71   39.82  18
  -6  -3  -1 1207.09   33.30  56
  -6  -3  -1 1161.41   31.04 135
  -6   3  -1 1243.29   33.98 144
  -6   3  -1 1210.40   33.33 136
  -6  -3  -1 1274.93   34.93 144
  -6  -3  -1 1274.86   34.86 110
  -6   3  -1 1120.64   30.66 110
  -6   3  -1 1264.83   34.22  90
  -6  -3  -1 1265.35   33.70  73
  -6  -3  -1 1256.70   34.23  76
  -6   3   0 1793.30   45.08   7
  -6  -3   0 1732.16   44.81   7
  -6   3   0 1554.24   49.16  18
  -6  -3   0 1689.41   41.76 135
  -6   3   0 1821.20   44.76 144
  -6   3   0 1732.53   43.37 136
  -6  -3   0 1786.36   45.56 144
  -6  -3   0 1756.09   43.11  56
  -6   3   0 1628.23   41.25 110
  -6  -3   0 1821.01   45.33 110
  -6   3   0 1844.65   44.98  90
  -6  -3   0 1827.97   44.54  73
  -6  -3   0 1771.85   44.95  76
  -6   3   0 1692.71   42.75  80
  -6   3   1 1038.91   29.28   7
  -6   3   1  825.51   31.03  18
  -6  -3   1  969.62   28.90   7
  -6  -3   1  983.49   29.28 144
  -6   3   1  971.04   27.26 136
  -6   3   1 1027.78   28.94 144
  -6  -3   1  981.33   26.71 135
  -6   3   1  893.59   26.19 130
  -6  -3   1  927.88   25.95  56
  -6   3   1  949.00   26.02 110
  -6  -3   1 1003.20   29.34 110
  -6   3   1 1008.22   29.10  90
  -6  -3   1 1000.22   29.39  90
  -6   3   1  923.73   26.86  80
  -6   3   1  928.07   25.77  76
  -6   3   1  919.02   25.61  68
  -6  -3   1 1035.81   29.24  76
  -6  -3   1 1020.50   28.92  73
  -6  -3   2 1889.58   48.43   7
  -6   3   2 1939.32   57.00   3
  -6   3   2 1945.74   48.44   7
  -6  -3   2 1882.00   56.81   3
  -6   3   2 1914.48   46.87 130
  -6   3   2 1919.86   47.89 124
  -6   3   2 1998.60   48.57 144
  -6  -3   2 1964.47   48.72 144
  -6  -3   2 1924.90   46.24 135
  -6   3   2 2112.19   49.03 146
  -6   3   2 1858.68   45.45 110
  -6   3   2 1746.66   44.65 104
  -6   3   2 2020.27   48.87  90
  -6  -3   2 1997.86   48.89  90
  -6   3   2 1888.81   46.72  94
  -6   3   2 1893.82   46.62  80
  -6   3   2 1845.61   45.47  68
  -6  -3   2 2065.27   49.09  76
  -6  -3   2 1999.17   47.66  67
  -6  -3   3  262.64   17.62   3
  -6   3   3  248.46   17.06   3
  -6   3   3  254.17   12.27 124
  -6   3   3  249.26   12.30 130
  -6  -3   3  269.65   13.34 144
  -6   3   3  258.90   12.87 144
  -6  -3   3  252.90   11.81 135
  -6   3   3  237.30   11.01 110
  -6   3   3  227.16   10.99 104
  -6  -3   3  253.43   12.81  90
  -6   3   3  257.77   12.38  94
  -6   3   3  246.84   11.55  68
  -6  -3   3  260.88   12.44  67
  -6   3   4 1524.77   49.24   3
  -6  -3   4 1483.44   49.07   3
  -6   3   4 1526.88   40.12 124
  -6   3   4 1689.56   42.17 130
  -6  -3   4 1622.94   40.51 135
  -6   3   4 1604.34   42.32 146
  -6   3   4 1645.43   42.22 144
  -6  -3   4 1616.46   42.09 144
  -6   3   4 1576.49   40.53 104
  -6   3   4 1581.18   39.62 110
  -6  -3   4 1580.40   41.67  90
  -6  -3   4 1731.83   41.68  67
  -6   3   4 1625.27   40.72  68
  -6   3   5  368.89   20.84   3
  -6  -3   5  379.73   21.28   3
  -6   3   5  371.82   15.03 116
  -6   3   5  401.74   16.41 130
  -6   3   5  361.73   14.19 124
  -6   3   5  371.43   15.96 146
  -6  -3   5  376.51   14.98 135
  -6  -3   5  347.72   15.49 144
  -6   3   5  383.37   15.44 104
  -6   3   5  354.51   14.92 107
  -6   3   5  389.27   14.56 110
  -6   3   5  361.45   13.88  93
  -6  -3   5  326.40   15.13  90
  -6  -3   5  373.75   15.53  67
  -6   3   5  385.68   15.05  79
  -6  -3   5  395.73   16.28  76
  -6   3   5  384.45   15.18  68
  -6   3   6  422.93   16.32 116
  -6   3   6  478.44   18.21 146
  -6  -3   6  471.60   17.07 150
  -6  -3   6  451.32   16.93 135
  -6   3   6  451.64   16.32 110
  -6   3   6  462.51   17.70 104
  -6   3   6  440.64   16.92 107
  -6   3   6  442.56   16.34  93
  -6  -3   6  431.85   16.87  90
  -6   3   6  467.74   17.19  79
  -6  -3   6  489.66   18.86  68
  -6  -3   6  471.01   17.57  67
  -6   3   7  188.43    9.87 116
  -6   3   7  184.49   11.65 130
  -6   3   7  178.62    9.22 134
  -6  -3   7  195.31   10.97 150
  -6   3   7  197.59   11.25 146
  -6   3   7  181.56   11.25 104
  -6   3   7  183.98   10.37 107
  -6  -3   7  193.67   11.61 110
  -6   3   7  187.09   10.41  93
  -6   3   7  201.69   11.58  88
  -6  -3   7  201.24   11.90  68
  -6   3   7  184.07   10.57  79
  -6  -3   7  207.47   11.09  67
  -6   3   8  579.52   20.75 130
  -6   3   8  521.80   17.94 134
  -6  -3   8  559.31   19.67 150
  -6   3   8  581.92   20.26 138
  -6  -3   8  531.73   18.48 146
  -6   3   8  594.10   20.23 146
  -6   3   8  554.54   20.12 104
  -6   3   8  542.47   18.61 107
  -6  -3   8  563.31   20.18 110
  -6   3   8  555.99   19.72  88
  -6   3   8  564.25   19.38  93
  -6  -3   8  537.10   19.34  67
  -6   3   8  565.21   19.32  79
  -6  -3   8  583.55   20.61  68
  -6  -3   9  425.81   15.28 134
  -6   3   9  456.10   16.27 134
  -6   3   9  466.63   18.00 130
  -6  -3   9  458.33   15.77 146
  -6   3   9  479.52   17.38 146
  -6  -3   9  482.37   17.59 150
  -6   3   9  497.91   17.90 138
  -6   3   9  463.66   16.26 107
  -6   3   9  459.55   17.20  93
  -6   3   9  465.77   17.15  88
  -6  -3   9  495.66   18.36  68
  -6  -3   9  475.85   17.40  67
  -6   3  10  796.61   23.89 130
  -6   3  10  757.23   23.15 117
  -6  -3  10  761.23   23.22 130
  -6   3  10  738.76   22.27 134
  -6   3  10  788.52   23.37 138
  -6  -3  10  759.04   23.43 150
  -6   3  10  732.34   21.45 107
  -6   3  10  783.53   24.03 104
  -6   3  10  774.08   23.50  93
  -6   3  10  790.82   22.84  88
  -6  -3  10  746.25   23.45  93
  -6  -3  10  773.02   23.24  67
  -6   3  11 1385.75   35.50 117
  -6   3  11 1451.05   35.85 130
  -6   3  11 1391.92   34.79 134
  -6  -3  11 1369.99   34.90 130
  -6   3  11 1446.31   35.27 138
  -6   3  11 1468.38   36.49 104
  -6   3  11 1409.36   35.91  93
  -6  -3  11 1359.56   35.61  93
  -6  -3  11 1409.97   35.32  67
  -6   3  12  530.71   16.49 117
  -6   3  12  496.83   15.49 134
  -6   3  12  529.99   15.95 130
  -6  -3  12  471.36   14.70 130
  -6   3  12  505.20   15.31 149
  -6   3  12  551.39   16.74 104
  -6  -3  12  547.55   16.54 104
  -6  -3  12  519.10   16.44  93
  -6  -3  12  509.41   15.83  67
  -6   3  13   89.39    5.59 104
  -6  -3  13   75.71    5.13 104
  -6   3  13   76.79    4.38 130
  -6   3  13   89.73    5.63 117
  -6  -3  13   83.87    5.54  93
  -6   3  14  150.45    5.88 148
  -6  -3  14  146.18    5.78 117
  -6  -4 -11  315.19    9.40 110
  -6   4 -11  316.82   10.35 136
  -6  -4 -10  511.55   15.49 110
  -6  -4 -10  547.17   16.31 144
  -6   4 -10  538.10   16.46 136
  -6  -4 -10  532.61   15.48   7
  -6   4 -10  525.93   15.37   7
  -6   4 -10  504.37   14.96 118
  -6  -4  -9  835.82   23.26   7
  -6   4  -9  828.50   23.15   7
  -6  -4  -9  827.43   23.34 110
  -6  -4  -9  828.07   23.74 144
  -6   4  -9  845.01   24.24 136
  -6  -4  -8  413.92   15.60 110
  -6   4  -8  422.31   16.24 136
  -6  -4  -8  425.07   16.09 144
  -6   4  -8  401.23   15.24   7
  -6  -4  -8  428.13   15.63   7
  -6  -4  -8  394.85   14.39  76
  -6  -4  -7  136.36    9.65 110
  -6  -4  -7  148.69   10.04 144
  -6   4  -7  126.04    7.88 144
  -6  -4  -7  145.23    9.11  76
  -6   4  -7  146.65    9.38   7
  -6  -4  -7  141.61    9.43   7
  -6  -4  -6  918.22   27.66   7
  -6   4  -6  952.38   27.73   7
  -6  -4  -6  942.50   28.47 144
  -6   4  -6  899.76   25.92 144
  -6   4  -6  943.80   28.48 136
  -6  -4  -6  977.24   28.75 100
  -6  -4  -6  937.70   28.11 110
  -6   4  -6  836.59   24.38  90
  -6  -4  -6  873.81   25.07  73
  -6  -4  -6  954.09   27.27  76
  -6  -4  -5   42.89    6.70   7
  -6   4  -5   34.74    9.32  18
  -6   4  -5   39.50    6.67   7
  -6   4  -5   35.14    6.53 136
  -6  -4  -5   51.18    7.31 144
  -6   4  -5   38.84    5.80 144
  -6  -4  -5   46.53    7.41  56
  -6  -4  -5   48.69    7.20 110
  -6  -4  -5   37.06    6.99 100
  -6   4  -5   40.29    5.41  90
  -6  -4  -5   40.25    5.83  73
  -6  -4  -5   34.69    6.11  76
  -6  -4  -4 1270.57   35.33   7
  -6   4  -4 1191.74   43.75  18
  -6   4  -4 1304.60   35.45   7
  -6  -4  -4 1284.13   36.08 144
  -6   4  -4 1242.79   33.85 144
  -6   4  -4 1300.75   36.00 136
  -6   4  -4 1209.38   33.82 118
  -6  -4  -4 1297.49   36.50  56
  -6  -4  -4 1268.56   35.79 110
  -6  -4  -4 1272.52   35.82 100
  -6   4  -4 1185.69   33.01  90
  -6  -4  -4 1319.16   35.40  76
  -6  -4  -4 1244.19   33.91  73
  -6   4  -3  538.14   26.69  18
  -6  -4  -3  570.60   20.53   7
  -6   4  -3  562.03   20.24   7
  -6   4  -3  524.20   18.69 118
  -6   4  -3  539.22   20.30 136
  -6  -4  -3  541.72   20.47 144
  -6   4  -3  545.25   19.27 144
  -6  -4  -3  574.11   20.82  56
  -6   4  -3  576.98   19.27  90
  -6  -4  -3  562.19   20.29  76
  -6  -4  -3  532.85   19.27  73
  -6   4  -2 2118.63   50.71   7
  -6   4  -2 1911.97   58.53  18
  -6  -4  -2 2021.25   50.34   7
  -6   4  -2 1933.12   48.18 118
  -6  -4  -2 2101.37   50.73  56
  -6   4  -2 2059.07   49.54 144
  -6   4  -2 2000.22   50.13 136
  -6   4  -2 1838.02   46.87 146
  -6  -4  -2 1948.12   50.54 144
  -6   4  -2 2060.78   49.33  90
  -6  -4  -2 2074.96   49.85  73
  -6  -4  -2 2109.10   50.96  76
  -6   4  -2 1957.65   48.79  80
  -6   4  -1  207.79   15.87  18
  -6  -4  -1  227.11   12.29   7
  -6   4  -1  217.37   11.99   7
  -6  -4  -1  225.89   11.90  56
  -6   4  -1  216.48   11.80 136
  -6  -4  -1  233.57   12.61 144
  -6   4  -1  214.91   11.49 144
  -6   4  -1  211.78   10.87 146
  -6   4  -1  230.79   11.71  90
  -6  -4  -1  243.31   12.44  73
  -6   4  -1  207.28   11.09  80
  -6  -4  -1  238.11   12.56  76
  -6   4   0 1188.90   32.34   7
  -6  -4   0 1095.60   31.92   7
  -6   4   0 1068.78   37.73  18
  -6   4   0 1110.19   31.24 136
  -6  -4   0 1109.88   30.20 135
  -6   4   0 1067.13   30.72 146
  -6  -4   0 1110.25   32.32 144
  -6   4   0 1096.35   31.20 144
  -6  -4   0 1119.32   30.53  56
  -6   4   0 1154.64   31.74  90
  -6   4   0 1079.75   30.71  80
  -6  -4   0 1174.73   32.73  76
  -6  -4   0 1123.45   31.94  73
  -6   4   1 1073.98   38.24   3
  -6   4   1 1025.56   35.77  18
  -6  -4   1 1052.73   38.14   3
  -6  -4   1 1044.19   31.01   7
  -6   4   1 1120.30   31.25   7
  -6   4   1 1042.17   29.93 136
  -6   4   1 1149.80   31.07 146
  -6  -4   1 1123.98   29.96 135
  -6  -4   1 1095.91   31.56 144
  -6   4   1 1069.89   30.85 144
  -6   4   1 1006.53   28.55 130
  -6  -4   1 1026.63   28.49  56
  -6   4   1 1143.86   31.44  90
  -6   4   1 1124.37   29.99  94
  -6  -4   1 1111.46   31.68  90
  -6   4   1 1059.45   30.13  80
  -6  -4   1 1151.59   31.79  73
  -6  -4   2 1203.84   41.56   3
  -6   4   2 1220.36   41.82   3
  -6   4   2 1221.66   32.73 130
  -6   4   2 1278.46   34.54 124
  -6   4   2 1286.31   34.22 144
  -6  -4   2 1273.11   33.16 135
  -6  -4   2 1298.89   34.74 144
  -6   4   2 1302.82   34.56 146
  -6   4   2 1204.44   32.65 136
  -6   4   2 1121.39   30.77 104
  -6   4   2 1320.79   34.89  90
  -6  -4   2 1225.72   34.25  90
  -6   4   2 1268.12   33.56  94
  -6  -4   2 1316.11   34.92  73
  -6  -4   2 1279.43   34.18  67
  -6  -4   2 1133.76   31.11  70
  -6   4   2 1147.31   30.80  68
  -6   4   2 1194.55   33.10  80
  -6   4   3  259.41   17.22   3
  -6  -4   3  250.77   17.25   3
  -6   4   3  251.89   12.21 130
  -6   4   3  255.70   12.41 124
  -6  -4   3  265.66   12.46 135
  -6   4   3  277.90   13.01 144
  -6  -4   3  250.28   12.92 144
  -6   4   3  251.52   12.97 146
  -6  -4   3  269.83   13.65 110
  -6   4   3  228.69   10.98 104
  -6   4   3  266.59   13.07  90
  -6  -4   3  242.09   12.77  90
  -6   4   3  258.87   12.56  94
  -6   4   3  244.37   11.15  68
  -6  -4   3  250.85   12.69  67
  -6   4   3  250.07   12.20  80
  -6  -4   3  262.07   11.45  70
  -6  -4   3  255.39   13.36  76
  -6   4   4 1968.49   58.55   3
  -6  -4   4 1893.73   58.10   3
  -6   4   4 1981.67   49.73 124
  -6   4   4 2079.75   50.64 130
  -6   4   4 2111.48   51.06 116
  -6  -4   4 2115.63   50.11 135
  -6  -4   4 2062.96   50.86 144
  -6   4   4 1928.52   47.31 110
  -6  -4   4 2109.78   51.59 110
  -6   4   4 2013.89   49.30 104
  -6   4   4 2086.43   51.12  94
  -6  -4   4 1942.91   49.93  90
  -6   4   4 2133.36   51.58  90
  -6   4   4 2051.11   48.87  68
  -6  -4   4 2155.31   51.73  76
  -6  -4   4 2111.53   50.89  67
  -6  -4   5  891.79   34.90   3
  -6   4   5  954.92   35.45   3
  -6   4   5 1013.54   29.43 130
  -6   4   5  981.62   28.47 116
  -6   4   5  943.45   27.43 124
  -6  -4   5  988.54   28.36 135
  -6   4   5 1008.87   29.71 146
  -6  -4   5  973.93   28.75 144
  -6   4   5  893.88   25.86 110
  -6  -4   5 1005.90   29.64 110
  -6   4   5  984.30   28.33 104
  -6   4   5  926.79   28.56 107
  -6  -4   5  933.36   27.92  90
  -6  -4   5 1061.00   29.31  67
  -6   4   5  946.31   28.08  79
  -6  -4   5 1027.32   29.67  76
  -6   4   6  245.73   11.31 117
  -6   4   6  291.73   12.78 116
  -6   4   6  269.38   13.64 130
  -6  -4   6  284.62   13.24 150
  -6  -4   6  270.66   13.06 135
  -6   4   6  303.98   14.08 146
  -6   4   6  255.51   12.89 107
  -6  -4   6  287.13   13.94 110
  -6   4   6  262.46   12.91 104
  -6   4   6  268.64   12.21  93
  -6  -4   6  270.54   12.50  90
  -6  -4   6  278.41   13.50  67
  -6   4   6  262.34   12.64  79
  -6  -4   6  277.52   14.04  68
  -6   4   7  127.72    8.46 116
  -6   4   7  110.95    7.55 134
  -6   4   7  120.77    8.20 117
  -6   4   7  123.54    9.43 146
  -6  -4   7  124.39    9.04 150
  -6   4   7  135.69    9.95 138
  -6   4   7  137.84    9.18 107
  -6  -4   7  134.65    9.85 110
  -6   4   7  137.29    9.44 104
  -6   4   7  123.02    8.48  93
  -6   4   7  132.33    9.65  88
  -6  -4   7  142.66   10.27  68
  -6  -4   7  127.89    9.50  67
  -6   4   7  139.47    9.25  79
  -6   4   8  141.20   10.10 130
  -6   4   8  145.47    9.09 117
  -6   4   8  159.65   10.20 146
  -6  -4   8  133.48    8.53 146
  -6   4   8  137.33    9.84 138
  -6  -4   8  135.63    9.47 150
  -6   4   8  153.88   10.04 104
  -6   4   8  138.13    9.15 107
  -6  -4   8  159.17   10.61 110
  -6   4   8  140.18    9.19  93
  -6   4   8  152.07    9.92  88
  -6  -4   8  149.30   10.40  68
  -6   4   8  149.54    9.47  79
  -6  -4   8  147.83    9.98  67
  -6   4   9  166.53    9.66 117
  -6   4   9  166.89    9.36 134
  -6   4   9  170.81   10.69 130
  -6  -4   9  174.00   10.66 150
  -6   4   9  180.99   10.41 146
  -6   4   9  167.29   10.49 138
  -6   4   9  165.44    9.42 107
  -6   4   9  158.03    9.86  93
  -6   4   9  192.23   10.72  88
  -6  -4   9  175.85   10.70  67
  -6  -4   9  187.63   10.99  68
  -6   4  10  145.28    8.95 117
  -6   4  10  158.16    8.85 134
  -6   4  10  157.25    9.64 130
  -6   4  10  154.53    9.39 138
  -6  -4  10  153.14    9.62 150
  -6   4  10  164.93    9.99 104
  -6   4  10  153.08    8.51 107
  -6   4  10  169.71    9.38  88
  -6  -4  10  157.22    9.44  67
  -6   4  11  353.58   13.72 104
  -6  -4  11  354.87   13.47  67
  -6  -4  11  340.86   13.48  93
  -6  -4  11  346.54   12.75 130
  -6   4  11  340.17   12.76 134
  -6   4  11  352.93   13.49 130
  -6   4  11  350.99   13.27 117
  -6   4  12 1785.21   41.12 117
  -6   4  12 1837.31   40.86 130
  -6   4  12 1786.06   40.52 149
  -6   4  12 1808.67   41.43 148
  -6   4  12 1804.93   40.55 134
  -6   4  12 1833.15   41.55 104
  -6  -4  12 1782.42   41.10 104
  -6  -4  12 1794.05   41.38  93
  -6  -4  12 1735.90   40.78  67
  -6   4  13  331.41   10.47 104
  -6  -4  13  321.57    9.97 104
  -6   4  13  263.13    8.91 149
  -6   4  13  323.53   10.44 117
  -6   4  13  278.11    9.10 130
  -6  -4  13  334.07   10.56  93
  -6   5 -11  200.50    7.36 136
  -6  -5 -11  195.84    7.21 144
  -6  -5 -10  356.88   11.62 110
  -6   5 -10  305.13   10.82 118
  -6  -5 -10  315.54   10.38   7
  -6  -5 -10  371.66   12.09 144
  -6   5 -10  354.54   12.15 136
  -6  -5  -9  113.29    7.50 144
  -6   5  -9  113.86    7.66 136
  -6  -5  -9  103.50    7.23 110
  -6   5  -9   99.95    6.81 118
  -6   5  -9   96.85    6.39   7
  -6  -5  -9  101.29    6.56   7
  -6  -5  -9   95.58    6.31  76
  -6  -5  -8  507.10   17.46 144
  -6   5  -8  510.28   17.99 136
  -6  -5  -8  485.72   17.15 110
  -6   5  -8  462.12   16.14   7
  -6  -5  -8  490.87   16.51   7
  -6  -5  -8  505.51   16.45  76
  -6   5  -7  900.13   26.86 136
  -6  -5  -7  898.96   26.55 144
  -6  -5  -7  861.33   26.41 100
  -6  -5  -7  855.27   27.32  56
  -6  -5  -7  871.97   25.45   7
  -6   5  -7  886.99   25.46   7
  -6  -5  -7  848.63   25.33  76
  -6   5  -6   55.15    5.41 144
  -6   5  -6   67.69    7.92 136
  -6  -5  -6   55.52    7.43 144
  -6  -5  -6   57.18    7.43 100
  -6   5  -6   57.58    6.82   7
  -6  -5  -6   51.71    6.92   7
  -6  -5  -6   58.73    7.31  76
  -6  -5  -6   52.29    6.01  73
  -6   5  -5  335.45   13.50 144
  -6  -5  -5  361.05   16.06 144
  -6   5  -5  374.35   16.19 136
  -6   5  -5  349.89   14.99 118
  -6  -5  -5  381.43   16.95  56
  -6  -5  -5  375.69   16.27 100
  -6  -5  -5  350.07   14.45  73
  -6  -5  -5  378.03   15.79  76
  -6   5  -5  366.70   15.24   7
  -6  -5  -5  350.30   15.17   7
  -6  -5  -4  283.39   13.49   7
  -6   5  -4  279.17   19.83  18
  -6   5  -4  297.80   13.61   7
  -6  -5  -4  309.43   14.64 144
  -6   5  -4  294.48   14.51 136
  -6   5  -4  270.51   12.20 144
  -6   5  -4  287.91   13.41 118
  -6  -5  -4  295.33   14.84  56
  -6  -5  -4  296.43   14.74 100
  -6   5  -4  269.69   11.69  90
  -6  -5  -4  295.43   14.30  76
  -6  -5  -4  277.42   13.13  73
  -6  -5  -3   40.43    6.54   7
  -6   5  -3   50.39    6.64   7
  -6   5  -3   42.01    9.36  18
  -6  -5  -3   37.57    6.63 144
  -6   5  -3   43.13    6.73 136
  -6   5  -3   42.78    5.90 144
  -6   5  -3   48.05    6.45 118
  -6  -5  -3   38.44    6.90  56
  -6   5  -3   47.69    5.90  90
  -6  -5  -3   39.57    6.59  73
  -6  -5  -3   45.15    7.43  76
  -6  -5  -2   98.05    8.34   7
  -6   5  -2  100.27    8.49   7
  -6   5  -2   76.28   11.46  18
  -6   5  -2   85.90    6.47 146
  -6   5  -2   87.72    8.62 136
  -6   5  -2   91.99    7.65 144
  -6  -5  -2  102.49    8.94 144
  -6   5  -2   84.69    7.58 118
  -6  -5  -2  100.94    8.72  56
  -6  -5  -2   98.65    9.34 110
  -6   5  -2   97.28    7.68  90
  -6   5  -2  103.14    8.17  80
  -6  -5  -2  104.79    9.26  76
  -6  -5  -2  111.18    8.67  73
  -6  -5  -1  428.97   16.98   7
  -6   5  -1  425.56   16.86   7
  -6   5  -1  408.68   22.46  18
  -6   5  -1  419.65   17.03 136
  -6   5  -1  436.09   16.31 144
  -6  -5  -1  427.61   17.51 144
  -6   5  -1  411.70   15.45 146
  -6   5  -1  410.72   15.90 118
  -6  -5  -1  426.91   16.75  56
  -6  -5  -1  435.10   17.85 110
  -6   5  -1  440.61   16.29  90
  -6  -5  -1  430.67   17.37  73
  -6   5  -1  415.14   16.53  80
  -6  -5   0  196.47   11.46   7
  -6   5   0  204.79   15.52  18
  -6   5   0  224.67   11.91   7
  -6  -5   0  217.74   11.31 135
  -6   5   0  237.93   11.69 144
  -6  -5   0  220.68   12.22 144
  -6   5   0  221.08   11.93 136
  -6   5   0  222.90   11.37 146
  -6   5   0  215.47   10.95 118
  -6  -5   0  222.54   11.30  56
  -6  -5   0  221.21   12.73 110
  -6   5   0  228.01   11.66  90
  -6   5   0  221.03   10.97  94
  -6  -5   0  230.76   12.49  73
  -6   5   0  208.27   11.50  80
  -6   5   1 3140.77   83.07  18
  -6  -5   1 3270.91   75.75   7
  -6  -5   1 3142.50   84.04   3
  -6   5   1 3424.09   75.85   7
  -6   5   1 3169.70   84.03   3
  -6  -5   1 3232.79   75.91 144
  -6  -5   1 3493.04   75.49 135
  -6   5   1 3354.51   75.60 136
  -6   5   1 3481.70   75.78 146
  -6   5   1 3374.97   75.34 144
  -6   5   1 3129.27   72.94 130
  -6   5   1 3423.85   77.02 124
  -6  -5   1 3139.16   73.12  56
  -6  -5   1 3422.99   77.23 110
  -6   5   1 3272.16   74.78  94
  -6   5   1 3534.93   76.08  90
  -6  -5   1 3385.93   76.49  90
  -6   5   1 3234.02   75.40  80
  -6  -5   1 3482.97   77.11  73
  -6  -5   1 3232.84   73.07  70
  -6   5   2  219.22   14.98  18
  -6   5   2  227.41   16.49   3
  -6  -5   2  215.55   16.18   3
  -6   5   2  234.29   12.50 124
  -6   5   2  223.65   10.90 130
  -6   5   2  239.16   12.00 144
  -6  -5   2  238.15   12.05 135
  -6   5   2  251.28   12.36 146
  -6   5   2  215.97   11.35 136
  -6  -5   2  225.87   12.03 144
  -6  -5   2  236.88   13.12 110
  -6   5   2  227.48   11.77  94
  -6   5   2  244.11   12.24  90
  -6  -5   2  238.82   12.53  90
  -6  -5   2  235.04   12.42  67
  -6  -5   2  220.04   12.85  76
  -6   5   2  221.59   11.63  80
  -6  -5   2  210.68   10.66  70
  -6   5   3  931.49   34.75   3
  -6  -5   3  865.62   33.90   3
  -6   5   3 1009.81   28.89 124
  -6   5   3 1004.68   28.22 130
  -6   5   3 1023.16   28.67 144
  -6   5   3  938.27   27.42 136
  -6  -5   3  993.50   28.41 135
  -6   5   3 1032.33   29.50 146
  -6  -5   3  902.47   28.04 144
  -6   5   3  901.22   26.37 104
  -6  -5   3 1011.68   29.64 110
  -6   5   3  935.94   28.35  94
  -6  -5   3  901.06   27.85  90
  -6   5   3 1016.84   28.94  90
  -6  -5   3  994.97   29.17  67
  -6  -5   3  991.55   29.70  76
  -6   5   3  916.22   28.09  80
  -6  -5   3  957.68   27.22  70
  -6  -5   4  367.39   20.67   3
  -6   5   4  369.52   20.54   3
  -6   5   4  427.46   16.89 116
  -6   5   4  417.95   16.29 124
  -6   5   4  433.81   16.70 130
  -6  -5   4  403.69   16.30 135
  -6  -5   4  408.06   16.33 144
  -6   5   4  410.63   16.90 107
  -6  -5   4  437.33   17.44 110
  -6   5   4  391.84   15.41 104
  -6  -5   4  385.02   15.65  90
  -6   5   4  405.04   16.87  94
  -6  -5   4  408.69   17.08  76
  -6  -5   4  439.63   17.38  67
  -6   5   5  410.52   16.58 130
  -6   5   5  382.74   16.03 116
  -6   5   5  424.55   16.99 146
  -6  -5   5  351.75   15.13 144
  -6  -5   5  405.13   16.32 135
  -6   5   5  377.66   16.17 107
  -6  -5   5  380.83   16.66 110
  -6   5   5  402.13   15.61 104
  -6  -5   5  361.99   14.91  90
  -6  -5   5  392.44   16.52  76
  -6  -5   5  385.09   16.32  67
  -6   5   5  379.82   15.75  79
  -6   5   6   10.05    3.43 117
  -6   5   6   13.82    5.44 130
  -6   5   6   10.83    4.76 116
  -6  -5   6   12.75    5.60 135
  -6   5   6   14.91    5.67 146
  -6   5   6    7.62    5.20 107
  -6  -5   6   15.75    6.00 110
  -6   5   6   11.65    4.96 104
  -6   5   6   15.88    5.43  88
  -6   5   6   15.06    5.24  79
  -6  -5   6    8.58    5.26  67
  -6  -5   6   16.70    6.37  68
  -6   5   7  720.63   22.67 116
  -6   5   7  688.82   21.73 125
  -6   5   7  683.22   21.67 117
  -6   5   7  765.15   24.79 138
  -6   5   7  749.28   24.21 146
  -6  -5   7  781.09   24.19 150
  -6   5   7  742.68   23.82 107
  -6  -5   7  759.85   24.52 110
  -6   5   7  755.22   24.10 104
  -6   5   7  761.49   24.52  88
  -6   5   7  733.78   23.67  79
  -6  -5   7  781.80   24.70  68
  -6  -5   7  757.81   24.15  67
  -6   5   8   20.27    5.93 130
  -6   5   8   17.37    4.68 134
  -6   5   8   21.96    4.76 117
  -6   5   8   18.85    5.73 138
  -6   5   8   23.40    5.99 146
  -6  -5   8   22.18    4.85 146
  -6  -5   8   14.56    5.93 150
  -6   5   8   30.20    6.19 104
  -6   5   8   26.98    5.42 107
  -6  -5   8   26.18    6.48 110
  -6   5   8   17.40    5.58  88
  -6  -5   8   16.32    5.75  67
  -6  -5   8   20.34    5.92  68
  -6   5   8   20.45    5.63  79
  -6   5   9  611.90   19.47 117
  -6   5   9  626.28   20.78 130
  -6   5   9  623.80   20.83 138
  -6   5   9  585.25   19.17 134
  -6  -5   9  609.25   20.57 150
  -6   5   9  610.95   19.79 107
  -6   5   9  608.33   20.52  88
  -6  -5   9  590.49   20.28  68
  -6  -5   9  616.63   20.52  67
  -6   5  10   96.10    7.63 130
  -6   5  10   80.24    6.75 117
  -6   5  10  100.34    7.92 138
  -6   5  10   92.98    7.01 134
  -6  -5  10   88.83    7.65 150
  -6   5  10   94.18    6.94 107
  -6   5  10   99.20    7.89 104
  -6   5  10  103.10    7.55  88
  -6  -5  10   74.96    7.26  67
  -6   5  11 2152.35   48.72 130
  -6   5  11 2081.01   48.01 117
  -6  -5  11 1962.01   47.03 130
  -6  -5  11 2083.58   48.61 150
  -6   5  11 2093.39   48.34 148
  -6   5  11 2242.68   49.38 104
  -6  -5  11 2015.04   48.26  93
  -6  -5  11 2077.93   48.49  67
  -6   5  12  136.24    6.96 130
  -6   5  12  138.31    7.06 117
  -6   5  12  139.35    7.10 149
  -6   5  12  140.32    7.34 148
  -6   5  12  139.62    7.45 104
  -6  -5  12  129.94    7.09 104
  -6  -5  12  118.39    6.94  93
  -6  -5  12  121.75    7.02  67
  -6  -5  13  304.42    9.36 104
  -6  -5  13  351.10   10.38  93
  -6   5  13  279.14    9.11 149
  -6   5  13  352.72   10.35 148
  -6   5  13  281.52    8.82 130
  -6  -6 -10  859.20   21.88 144
  -6   6 -10  873.95   22.29 136
  -6  -6  -9  146.53    8.08 144
  -6   6  -9  156.86    8.54 136
  -6   6  -9  147.18    7.73 118
  -6   6  -9  129.94    6.88 124
  -6  -6  -9  131.35    6.58   7
  -6  -6  -9  136.08    7.13  76
  -6   6  -8 1414.28   35.41 136
  -6  -6  -8 1354.12   34.54 144
  -6   6  -8 1392.69   34.37 118
  -6  -6  -8 1366.94   34.86 100
  -6   6  -8 1285.53   32.67   7
  -6  -6  -8 1296.50   32.90   7
  -6  -6  -8 1372.50   33.94  76
  -6   6  -7  310.10   13.99 136
  -6  -6  -7  313.93   13.63 144
  -6   6  -7  320.60   13.40 118
  -6  -6  -7  285.49   13.91  56
  -6  -6  -7  321.95   13.77 100
  -6   6  -7  274.81   11.89   7
  -6  -6  -7  303.27   12.40   7
  -6  -6  -7  298.37   11.73  73
  -6  -6  -7  315.08   13.30  76
  -6  -6  -6  688.90   22.44 144
  -6   6  -6  683.43   22.85 136
  -6   6  -6  672.60   21.78 118
  -6  -6  -6  668.92   22.49 110
  -6  -6  -6  674.64   22.52 100
  -6   6  -6  653.65   20.75   7
  -6  -6  -6  660.94   21.11   7
  -6  -6  -6  667.18   22.11  76
  -6  -6  -6  640.13   20.52  73
  -6  -6  -5  243.68   12.73 144
  -6   6  -5  248.48   13.27 136
  -6   6  -5  224.12   12.01 118
  -6  -6  -5  227.77   13.07  56
  -6  -6  -5  228.53   12.72 100
  -6  -6  -5  252.09   13.11 110
  -6  -6  -5  232.58   11.81   7
  -6   6  -5  231.80   11.60   7
  -6  -6  -5  236.86   11.82  73
  -6  -6  -5  245.44   12.88  76
  -6  -6  -4   52.10    7.27 144
  -6   6  -4   49.65    5.26 144
  -6   6  -4   62.37    7.81 136
  -6   6  -4   59.24    7.09 118
  -6  -6  -4   67.99    8.15  56
  -6  -6  -4   57.50    7.68 100
  -6  -6  -4   66.89    8.13 110
  -6  -6  -4   56.66    7.36  76
  -6  -6  -4   46.48    6.80  73
  -6  -6  -4   58.44    6.90   7
  -6   6  -4   57.66    6.67   7
  -6   6  -3   20.90    8.49  18
  -6  -6  -3   34.54    5.99   7
  -6   6  -3   34.75    5.91   7
  -6   6  -3   24.44    6.29 136
  -6   6  -3   23.96    4.53 144
  -6  -6  -3   29.31    6.35 144
  -6   6  -3   30.07    5.73 118
  -6  -6  -3   30.73    6.52  56
  -6  -6  -3   25.14    6.51 110
  -6   6  -3   32.93    4.49  90
  -6  -6  -3   30.04    6.44  73
  -6   6  -2   63.77   10.62  18
  -6  -6  -2   61.62    7.12   7
  -6   6  -2   60.85    6.79   7
  -6   6  -2   64.21    7.63 136
  -6   6  -2   60.63    6.04 144
  -6  -6  -2   64.50    7.58 144
  -6   6  -2   57.61    6.65 118
  -6  -6  -2   59.85    7.35  56
  -6  -6  -2   71.97    8.63 110
  -6   6  -2   57.21    5.81  90
  -6  -6  -2   67.99    7.59  73
  -6   6  -2   64.98    7.30  80
  -6   6  -1 1593.90   50.92  18
  -6   6  -1 1597.45   40.46   7
  -6  -6  -1 1531.24   40.55   7
  -6  -6  -1 1604.94   41.71 144
  -6   6  -1 1649.94   42.36 136
  -6   6  -1 1526.49   38.85 146
  -6   6  -1 1507.52   39.08 144
  -6   6  -1 1552.41   40.43 118
  -6  -6  -1 1597.79   41.06  56
  -6  -6  -1 1618.10   42.62 110
  -6   6  -1 1581.87   39.56  90
  -6   6  -1 1534.27   39.40  94
  -6  -6  -1 1622.91   42.05  73
  -6   6  -1 1553.35   41.11  80
  -6  -6   0 3750.14   98.21   3
  -6  -6   0 3958.83   90.07   7
  -6   6   0 4049.56   89.82   7
  -6   6   0 3966.84  100.82  18
  -6   6   0 3733.38   97.89   3
  -6   6   0 4075.81   89.36 146
  -6   6   0 4002.95   89.01 144
  -6   6   0 4198.37   91.50 136
  -6  -6   0 4036.16   90.88 144
  -6   6   0 4107.78   90.74 132
  -6   6   0 4083.58   89.89 118
  -6   6   0 4283.53   92.71 124
  -6  -6   0 4089.91   89.77  56
  -6  -6   0 4233.16   92.48 110
  -6   6   0 4103.60   89.53  90
  -6   6   0 4044.57   89.67  94
  -6  -6   0 4235.52   92.33  76
  -6   6   0 4092.14   91.08  80
  -6  -6   0 4015.17   88.15  70
  -6   6   1  252.69   17.36  18
  -6  -6   1  223.56   16.62   3
  -6   6   1  232.94   16.33   3
  -6  -6   1  249.61   12.80 144
  -6   6   1  252.35   11.92 144
  -6  -6   1  266.42   12.83 135
  -6   6   1  279.91   12.94 146
  -6   6   1  274.02   13.03 136
  -6   6   1  300.26   13.82 132
  -6   6   1  263.20   12.28 118
  -6   6   1  283.73   13.83 124
  -6   6   1  245.67   10.99 130
  -6  -6   1  260.03   11.52  56
  -6  -6   1  274.63   14.05 110
  -6  -6   1  266.37   13.10  90
  -6   6   1  262.81   12.43  90
  -6   6   1  255.15   12.49  94
  -6  -6   1  272.34   13.93  76
  -6  -6   1  269.12   11.93  70
  -6   6   1  265.76   13.14  80
  -6   6   2  891.27   33.70   3
  -6   6   2  876.98   33.68  18
  -6  -6   2  864.80   34.01   3
  -6   6   2 1016.82   29.63 124
  -6   6   2  943.59   27.17 118
  -6   6   2  928.50   26.96 130
  -6   6   2  990.65   28.54 146
  -6  -6   2  994.97   28.69 135
  -6  -6   2  925.26   28.06 144
  -6   6   2  953.09   28.31 136
  -6   6   2  982.30   27.68 144
  -6  -6   2 1011.17   29.76 110
  -6   6   2  947.75   28.39  94
  -6  -6   2  925.92   28.02  90
  -6   6   2  964.41   28.00  90
  -6   6   2  998.34   28.97  80
  -6  -6   2  938.86   27.20  70
  -6  -6   2 1017.43   30.05  76
  -6  -6   2 1018.96   29.89  73
  -6  -6   2 1013.37   29.69  67
  -6  -6   3 1055.01   38.10   3
  -6   6   3 1033.21   37.36   3
  -6   6   3 1109.59   30.67 118
  -6   6   3 1206.77   33.71 116
  -6   6   3 1153.79   31.72 130
  -6   6   3 1220.42   33.45 124
  -6  -6   3 1094.17   31.71 144
  -6   6   3 1136.04   31.94 136
  -6   6   3 1261.48   33.46 146
  -6  -6   3 1163.22   32.55 135
  -6  -6   3 1198.87   33.73 110
  -6   6   3 1132.85   30.54 104
  -6   6   3 1142.41   32.70  94
  -6  -6   3 1094.54   31.59  90
  -6   6   3 1165.05   32.94  80
  -6  -6   3 1202.60   33.65  76
  -6  -6   3 1210.72   33.55  67
  -6  -6   3 1176.98   31.80  70
  -6  -6   4  821.02   32.71   3
  -6   6   4  892.11   33.17   3
  -6  -6   4  891.40   27.12 144
  -6  -6   4  987.34   28.63 135
  -6   6   4  902.05   26.73 104
  -6  -6   4  964.84   29.10 110
  -6   6   4  971.90   29.16 107
  -6   6   4  963.89   28.12 130
  -6   6   4  979.73   29.01 116
  -6   6   4  947.06   28.25 124
  -6  -6   4  906.35   26.90  90
  -6   6   4  982.53   29.12  94
  -6  -6   4  933.00   27.48  70
  -6  -6   4  955.74   29.09  76
  -6  -6   4 1004.58   29.36  67
  -6  -6   5  447.86   17.79 135
  -6   6   5  473.38   18.26 146
  -6   6   5  472.06   18.22 107
  -6  -6   5  450.19   18.19 110
  -6   6   5  456.35   16.95 104
  -6   6   5  451.94   17.57 130
  -6   6   5  451.96   17.74 116
  -6   6   5  504.47   18.81  88
  -6  -6   5  413.67   15.83  90
  -6   6   5  451.17   18.22  94
  -6  -6   5  464.44   18.25  67
  -6  -6   5  460.32   18.16  76
  -6   6   5  428.68   17.37  79
  -6  -6   6  475.74   18.35 135
  -6   6   6  535.70   19.50 146
  -6   6   6  489.05   18.78 107
  -6   6   6  486.07   18.12 104
  -6  -6   6  499.73   19.02 110
  -6   6   6  480.47   18.60 130
  -6   6   6  494.57   18.27 116
  -6   6   6  511.51   19.33  88
  -6  -6   6  511.68   19.05  67
  -6  -6   6  509.60   19.37  68
  -6   6   6  498.20   18.71  79
  -6   6   7  394.16   16.20 146
  -6  -6   7  385.03   16.10 135
  -6  -6   7  381.73   15.86 150
  -6   6   7  404.38   16.50 138
  -6   6   7  387.84   15.79 104
  -6  -6   7  378.02   16.12 110
  -6   6   7  382.98   15.66 107
  -6   6   7  338.53   13.45 117
  -6   6   7  362.71   14.38 125
  -6   6   7  370.93   14.89 116
  -6   6   7  386.34   16.32  88
  -6  -6   7  385.48   16.24  67
  -6   6   7  377.26   15.83  79
  -6  -6   7  391.80   16.21  68
  -6  -6   8 1598.85   41.23 150
  -6   6   8 1614.58   41.58 138
  -6  -6   8 1427.59   37.86 146
  -6   6   8 1679.01   41.09 107
  -6   6   8 1652.85   41.46 104
  -6  -6   8 1607.81   41.10 110
  -6   6   8 1496.05   38.14 125
  -6   6   8 1557.32   38.93 117
  -6   6   8 1596.16   41.45 130
  -6   6   8 1642.92   41.58  88
  -6  -6   8 1617.56   41.46  67
  -6  -6   8 1630.90   41.17  68
  -6   6   8 1672.31   41.54  79
  -6  -6   9    4.81    4.90 150
  -6   6   9    5.65    4.96 138
  -6   6   9    5.84    4.48 107
  -6   6   9    2.40    3.81 117
  -6   6   9    3.67    4.64 130
  -6   6   9    7.20    5.02  88
  -6  -6   9    3.18    4.83  68
  -6   6  10 1146.77   29.50 107
  -6   6  10 1170.32   30.68 104
  -6   6  10 1056.22   28.75 117
  -6   6  10 1182.77   30.60 130
  -6   6  10 1161.65   30.19  88
  -6   6  10 1140.97   30.34 138
  -6  -6  10 1099.38   30.05 150
  -6   6  10 1060.18   29.07 148
  -6   6  11  123.45    6.88 107
  -6   6  11  127.43    7.78 104
  -6  -6  11  109.35    6.43 130
  -6   6  11  102.71    6.69 117
  -6   6  11  124.19    7.53 130
  -6  -6  11  111.00    7.41 150
  -6   6  11  105.55    6.84 148
  -6   6  11  120.08    7.52 149
  -6   6  12  350.73   11.66 104
  -6   6  12  313.92   10.86 130
  -6   6  12  310.71   10.93 149
  -6   6  12  316.58   10.89 148
  -6  -6  12  310.90   11.05  93
  -6   6  13  228.15    7.66 148
  -6   6  13  240.27    8.02  92
  -6  -6  13  229.85    7.85  93
  -6  -7 -10  169.21    6.75 144
  -6   7 -10  147.61    6.33 118
  -6   7  -9  150.23    7.53 118
  -6   7  -9  159.20    8.11 136
  -6  -7  -9  147.49    7.50 144
  -6  -7  -9  133.55    7.08  76
  -6  -7  -9  140.97    7.66 110
  -6   7  -8   93.10    6.39 124
  -6   7  -8   92.66    6.97 118
  -6  -7  -8   93.91    7.13 100
  -6  -7  -8  107.36    7.61 110
  -6   7  -8   98.84    7.40 136
  -6  -7  -8  105.39    7.25 144
  -6  -7  -8   98.57    6.97  76
  -6  -7  -7  362.84   14.12 144
  -6   7  -7  369.67   14.78 136
  -6   7  -7  342.60   13.60 124
  -6   7  -7  367.22   14.24 118
  -6  -7  -7  349.59   14.85  56
  -6  -7  -7  357.04   14.35 100
  -6  -7  -7  369.77   14.68 110
  -6  -7  -7  327.65   12.30   7
  -6  -7  -7  345.68   12.82  73
  -6  -7  -7  361.30   14.21  76
  -6  -7  -6 1779.16   44.29 144
  -6   7  -6 1852.16   45.64 136
  -6   7  -6 1823.87   44.50 118
  -6  -7  -6 1795.69   44.83 100
  -6  -7  -6 1805.05   45.12 110
  -6   7  -6 1698.37   41.86   7
  -6  -7  -6 1740.80   42.35   7
  -6  -7  -6 1843.15   44.74  76
  -6  -7  -6 1706.81   42.97  73
  -6  -7  -5  208.16   11.45 144
  -6   7  -5  235.59   12.51 136
  -6   7  -5  212.83   11.45 118
  -6  -7  -5  180.10   11.64  56
  -6  -7  -5  197.55   11.77 100
  -6  -7  -5  207.17   12.31 110
  -6   7  -5  195.42    9.86   7
  -6  -7  -5  188.76   10.09   7
  -6  -7  -5  207.75   10.96  73
  -6  -7  -4 1079.00   30.94 144
  -6   7  -4 1140.13   32.36 136
  -6   7  -4 1058.04   30.70 118
  -6  -7  -4 1080.77   31.86  56
  -6  -7  -4 1102.65   31.99 110
  -6  -7  -4 1076.04   31.22 100
  -6  -7  -4 1033.54   29.29   7
  -6   7  -4 1027.39   28.87   7
  -6  -7  -4 1082.75   30.94  73
  -6   7  -3 1342.54   36.57 136
  -6  -7  -3 1265.68   35.26 144
  -6   7  -3 1288.66   35.27 118
  -6  -7  -3 1329.53   36.44  56
  -6  -7  -3 1342.21   36.61 110
  -6  -7  -3 1308.58   35.76  73
  -6  -7  -3 1229.17   33.77   7
  -6   7  -3 1209.65   33.24   7
  -6   7  -2  407.11   15.80   7
  -6  -7  -2  450.99   16.70   7
  -6   7  -2  429.15   24.17  18
  -6  -7  -2  464.50   17.61 144
  -6   7  -2  447.57   18.18 136
  -6   7  -2  484.65   18.84 124
  -6   7  -2  449.83   17.50 118
  -6  -7  -2  477.41   18.17  56
  -6  -7  -2  439.20   18.34 110
  -6   7  -2  431.02   15.81  94
  -6   7  -2  405.68   14.46  90
  -6  -7  -2  449.84   18.37  76
  -6  -7  -2  435.91   15.08  70
  -6   7  -2  484.00   18.34  80
  -6  -7  -2  479.93   18.40  73
  -6   7  -1 1663.53   52.34   3
  -6   7  -1 1911.43   46.15   7
  -6  -7  -1 1900.11   46.60   7
  -6   7  -1 1908.04   58.20  18
  -6   7  -1 2007.48   49.05 136
  -6   7  -1 1706.37   44.08 144
  -6   7  -1 1743.96   44.47 146
  -6  -7  -1 1891.15   47.51 144
  -6   7  -1 1946.67   46.97 132
  -6   7  -1 1990.63   47.80 118
  -6   7  -1 2105.01   49.91 124
  -6  -7  -1 1988.11   47.96  56
  -6  -7  -1 2050.92   49.65 110
  -6   7  -1 1791.38   44.61  90
  -6   7  -1 1875.11   46.30  94
  -6  -7  -1 2011.58   49.37  76
  -6   7  -1 2000.71   48.70  80
  -6  -7  -1 1858.71   45.17  70
  -6   7   0  923.10   34.64   3
  -6   7   0  995.07   38.08  18
  -6   7   0 1080.21   31.35 136
  -6   7   0 1024.20   28.73 146
  -6   7   0  982.85   27.70 144
  -6  -7   0 1030.10   29.98 144
  -6   7   0 1063.44   30.43 132
  -6   7   0 1056.44   30.09 118
  -6   7   0 1131.00   32.04 124
  -6  -7   0 1065.74   29.62  56
  -6  -7   0 1113.53   31.85 110
  -6   7   0 1087.56   30.03  94
  -6   7   0  990.56   28.10  90
  -6  -7   0 1074.70   31.50  76
  -6  -7   0 1055.43   28.87  70
  -6   7   0 1072.19   31.04  80
  -6   7   1  231.45   16.95  18
  -6   7   1  199.73   14.91   3
  -6   7   1  249.70   12.14 146
  -6   7   1  243.67   12.86 136
  -6  -7   1  268.58   13.05 135
  -6  -7   1  247.63   12.25 144
  -6   7   1  245.77   12.77 132
  -6   7   1  227.30   11.75 118
  -6   7   1  242.51   13.11 124
  -6   7   1  231.00   10.40 130
  -6  -7   1  241.52   11.22  56
  -6  -7   1  258.78   13.52 110
  -6   7   1  227.41   12.03  94
  -6  -7   1  235.94   12.06  90
  -6   7   1  243.69   12.92  80
  -6  -7   1  264.61   13.76  73
  -6  -7   1  252.19   11.88  70
  -6  -7   1  257.60   13.41  76
  -6   7   2  793.95   30.63   3
  -6   7   2  839.28   32.86  18
  -6   7   2  884.06   27.83 132
  -6   7   2  895.89   27.65 124
  -6   7   2  831.85   25.49 118
  -6   7   2  862.77   24.98 130
  -6   7   2  917.80   27.88 116
  -6  -7   2  811.70   25.57 144
  -6   7   2  871.44   26.45 146
  -6   7   2  843.32   26.48 136
  -6  -7   2  911.70   27.22 135
  -6  -7   2  925.23   28.06 110
  -6  -7   2  845.43   25.75  90
  -6   7   2  867.77   26.87  94
  -6  -7   2  871.28   25.78  70
  -6   7   2  876.15   27.22  80
  -6  -7   2  901.67   27.88  67
  -6  -7   2  918.16   28.00  73
  -6  -7   2  895.92   27.71  76
  -6   7   3 1221.70   42.34  18
  -6   7   3 1218.05   40.95   3
  -6  -7   3 1271.57   35.49 144
  -6   7   3 1427.64   37.56 146
  -6  -7   3 1436.84   37.80 135
  -6   7   3 1305.00   36.58 136
  -6  -7   3 1401.21   38.08 110
  -6   7   3 1338.27   34.86 104
  -6   7   3 1346.35   35.85 130
  -6   7   3 1349.76   35.79 118
  -6   7   3 1424.49   37.91 124
  -6   7   3 1496.17   38.57 116
  -6   7   3 1419.68   37.78  94
  -6  -7   3 1309.34   35.50  90
  -6   7   3 1430.21   37.92  80
  -6  -7   3 1456.01   36.88  70
  -6  -7   3 1417.80   38.03  76
  -6  -7   3 1451.62   38.49  67
  -6   7   4  381.22   16.08 146
  -6  -7   4  335.27   14.07 144
  -6  -7   4  358.31   15.70 135
  -6   7   4  367.26   14.60 104
  -6   7   4  379.83   16.33 107
  -6  -7   4  378.29   16.43 110
  -6   7   4  389.46   16.38 116
  -6   7   4  368.59   15.70 124
  -6   7   4  353.62   14.27 118
  -6   7   4  370.83   16.29  94
  -6  -7   4  343.15   13.83  90
  -6  -7   4  364.54   16.21  76
  -6  -7   4  375.59   16.33  67
  -6  -7   4  374.95   15.33  70
  -6  -7   5  600.37   21.18 135
  -6  -7   5  617.29   21.52 110
  -6   7   5  623.71   20.53 104
  -6   7   5  618.95   21.85 107
  -6   7   5  642.34   21.71 116
  -6   7   5  607.48   20.94 130
  -6   7   5  580.54   18.97  92
  -6   7   5  625.49   22.14  94
  -6   7   5  629.06   21.67  79
  -6  -7   5  623.53   21.70  76
  -6  -7   6 1591.91   41.51 135
  -6   7   6 1645.53   42.19 146
  -6   7   6 1540.64   41.45 107
  -6   7   6 1557.03   40.71 104
  -6  -7   6 1567.50   41.54 110
  -6   7   6 1601.71   41.15 116
  -6   7   6 1611.96   41.69 130
  -6   7   6 1541.20   40.50 125
  -6   7   6 1616.40   42.05  88
  -6   7   6 1573.01   41.47  79
  -6  -7   6 1624.14   41.92  68
  -6   7   7  174.69    8.98 148
  -6   7   7  201.52   11.48 138
  -6  -7   7  189.11   11.14 135
  -6  -7   7  184.99   10.75 110
  -6   7   7  197.99   11.14 107
  -6   7   7  189.58   10.83 104
  -6   7   7  171.50    9.79 125
  -6   7   7  177.31   10.80  88
  -6   7   7  188.86   11.00  79
  -6  -7   7  175.51   10.82  68
  -6  -7   8  119.70    9.02 150
  -6   7   8  135.23    9.50 138
  -6   7   8  116.67    7.50 148
  -6   7   8  127.04    9.02 104
  -6  -7   8  122.01    8.99 110
  -6   7   8  131.70    8.82 107
  -6   7   8  126.14    9.15 130
  -6   7   8  119.76    7.55 125
  -6   7   8  126.43    9.21  88
  -6  -7   8  128.26    9.10  68
  -6   7   8  132.44    9.19  79
  -6  -7   9  130.00    9.08 150
  -6   7   9  145.73    8.10 148
  -6   7   9  151.55    9.38 138
  -6   7   9  155.29    9.16 107
  -6   7   9  133.74    7.75 117
  -6   7   9  130.19    8.96 130
  -6   7   9  140.67    9.04  88
  -6   7   9  148.27    9.09  79
  -6  -7   9  134.05    8.60  68
  -6   7  10 1283.38   31.79 107
  -6   7  10 1276.86   32.35 130
  -6   7  10 1185.91   30.47 117
  -6   7  10 1262.40   32.29 138
  -6  -7  10 1222.62   32.15 150
  -6   7  11  883.12   22.72 104
  -6   7  11  884.10   22.39 130
  -6   7  11  867.16   22.47 149
  -6   7  11  832.92   21.24 148
  -6   7  11  832.19   21.93  92
  -6   7  12   82.88    5.15 130
  -6   7  12   84.06    5.39 149
  -6   7  12   91.09    4.98 148
  -6   7  12   87.92    5.31  92
  -6  -7  12   81.79    5.26  93
  -6  -8 -10   25.00    3.13 110
  -6   8  -9  124.06    6.59 118
  -6  -8  -9  140.21    7.02 110
  -6  -8  -9  141.59    6.53 144
  -6   8  -9  122.28    5.94  80
  -6  -8  -9  147.96    6.75  76
  -6   8  -8  255.06   10.52 118
  -6  -8  -8  224.82   10.69  56
  -6  -8  -8  257.59   10.78 110
  -6   8  -8  262.96   10.92 136
  -6  -8  -8  230.15    9.88 144
  -6  -8  -8  254.84   10.42  76
  -6   8  -7  868.44   24.27 118
  -6  -8  -7  838.96   25.02  56
  -6   8  -7  862.97   24.86 136
  -6  -8  -7  865.36   23.81 144
  -6  -8  -7  809.60   22.79  73
  -6  -8  -7  877.12   24.37 100
  -6  -8  -7  894.88   24.70 110
  -6   8  -6  408.69   15.62 124
  -6   8  -6  471.87   16.83 118
  -6  -8  -6  451.42   16.92 110
  -6  -8  -6  453.45   16.65 100
  -6  -8  -6  439.66   16.04 144
  -6   8  -6  471.93   17.33 136
  -6  -8  -6  452.71   15.98  73
  -6   8  -5  846.16   24.98 116
  -6   8  -5  910.63   27.02 124
  -6   8  -5  949.17   27.39 118
  -6  -8  -5  950.15   28.30  56
  -6  -8  -5  929.38   27.62 110
  -6   8  -5  968.69   28.30 136
  -6  -8  -5  927.66   26.75 144
  -6  -8  -5  922.60   26.82  73
  -6   8  -4  187.57   11.33 124
  -6   8  -4  194.64   11.26 118
  -6  -8  -4  189.36   11.66  56
  -6  -8  -4  201.46   11.74 110
  -6  -8  -4  180.19   10.57 144
  -6   8  -4  203.28   11.80 136
  -6  -8  -4  193.07   11.19  73
  -6  -8  -3  312.91   14.05 144
  -6   8  -3  372.53   16.00 136
  -6   8  -3  353.09   15.25 118
  -6  -8  -3  343.45   15.25  56
  -6  -8  -3  339.80   15.71 110
  -6   8  -3  314.50   12.34   7
  -6  -8  -3  355.69   15.45  73
  -6   8  -3  350.89   15.27  80
  -6  -8  -3  344.77   15.58  76
  -6   8  -2  610.22   21.37 136
  -6  -8  -2  537.51   19.52 144
  -6   8  -2  573.70   20.37 118
  -6  -8  -2  594.52   20.77  56
  -6  -8  -2  563.53   21.06 110
  -6  -8  -2  567.17   18.21  70
  -6  -8  -2  618.05   21.55  76
  -6   8  -2  606.05   21.06  80
  -6   8  -2  535.14   17.62   7
  -6   8  -1  950.14   38.46  18
  -6  -8  -1  999.61   29.43 144
  -6   8  -1 1048.53   31.35 136
  -6   8  -1 1053.46   30.41 118
  -6   8  -1 1100.93   31.69 124
  -6   8  -1 1047.77   29.69 132
  -6  -8  -1 1050.41   30.23  56
  -6  -8  -1 1085.80   31.64 110
  -6   8  -1 1033.24   29.46  94
  -6   8  -1 1064.98   31.21  80
  -6  -8  -1 1123.89   31.85  76
  -6  -8  -1 1000.79   28.37  70
  -6   8   0   16.32    7.33  18
  -6  -8   0   10.72    4.78 144
  -6   8   0   21.81    5.82 136
  -6   8   0   13.92    4.33 146
  -6   8   0   15.30    6.37 124
  -6   8   0   11.39    5.19 132
  -6   8   0   17.10    5.30 118
  -6  -8   0   15.93    4.89  56
  -6  -8   0   15.06    5.92 110
  -6   8   0   19.02    5.12  94
  -6   8   0   12.58    5.48  80
  -6  -8   0   16.35    6.04  76
  -6  -8   0   15.05    6.00  73
  -6  -8   0   14.86    4.72  70
  -6   8   1  123.61   13.22  18
  -6   8   1  151.47   10.15 136
  -6  -8   1  147.03    9.29 144
  -6  -8   1  147.23   10.01 135
  -6   8   1  133.70    8.82 146
  -6   8   1  135.40    9.21 118
  -6   8   1  162.87   10.79 124
  -6   8   1  156.37   10.28 132
  -6  -8   1  137.63    8.51  56
  -6  -8   1  157.28   11.03 110
  -6  -8   1  140.24    9.11  90
  -6   8   1  138.90    9.75  94
  -6  -8   1  142.17   10.32  76
  -6  -8   1  139.90    9.22  70
  -6   8   1  137.25   10.09  80
  -6  -8   1  146.60   10.48  73
  -6   8   2  169.05   14.68  18
  -6   8   2  214.05   12.37 116
  -6   8   2  220.63   11.49 118
  -6   8   2  233.11   12.79 124
  -6   8   2  233.23   12.61 132
  -6   8   2  205.58   10.24 130
  -6   8   2  237.22   11.67 146
  -6  -8   2  185.18   10.37 144
  -6   8   2  220.02   12.07 136
  -6  -8   2  234.47   12.51 135
  -6  -8   2  225.22   12.53 110
  -6  -8   2  220.84   10.97  90
  -6   8   2  231.71   12.31  94
  -6  -8   2  234.05   12.70  76
  -6   8   2  235.31   12.77  80
  -6  -8   2  213.05   12.47  73
  -6  -8   2  217.11   11.41  70
  -6   8   3  119.20   11.83  18
  -6  -8   3  132.93    9.76 135
  -6   8   3  136.87    9.69 146
  -6  -8   3  135.92    9.95 110
  -6   8   3  142.44   10.28 107
  -6   8   3  148.92   10.81 132
  -6   8   3  136.48    8.78 130
  -6   8   3  126.59    8.76 118
  -6   8   3  133.86    9.88 124
  -6   8   3  144.05   10.24 116
  -6   8   3  137.75    9.98  94
  -6   8   3  137.74    9.61  88
  -6   8   3  128.43    9.59  80
  -6  -8   3  131.58    9.97  76
  -6  -8   3  127.99    9.21  70
  -6  -8   4  339.22   15.16 135
  -6  -8   4  295.19   12.46 139
  -6   8   4  322.83   14.55 146
  -6   8   4  335.20   15.25 107
  -6   8   4  315.95   13.28 104
  -6  -8   4  335.18   14.87 110
  -6   8   4  356.64   15.51 116
  -6   8   4  315.83   13.89 130
  -6   8   4  322.87   13.63 118
  -6   8   4  344.96   15.49  94
  -6   8   4  323.09   14.68  88
  -6  -8   4  328.40   15.00  76
  -6  -8   4  330.32   14.42  70
  -6  -8   5  884.04   25.33 139
  -6   8   5  954.30   28.38 138
  -6  -8   5  962.94   28.55 135
  -6   8   5  947.62   27.16 104
  -6   8   5  950.63   28.71 107
  -6  -8   5  954.31   28.18 110
  -6   8   5  986.27   28.60 116
  -6   8   5  958.62   27.80 130
  -6   8   5  981.12   29.02  94
  -6   8   5  888.77   25.52  92
  -6  -8   5  906.65   27.56  70
  -6  -8   5  920.07   27.89  76
  -6   8   5  926.89   28.20  79
  -6  -8   6   98.38    8.89 135
  -6   8   6  106.31    8.78 138
  -6  -8   6   90.12    6.62 139
  -6   8   6   92.23    8.31 107
  -6  -8   6  105.58    8.63 110
  -6   8   6   90.87    7.68 104
  -6   8   6  106.66    8.50 116
  -6   8   6  100.75    7.95 125
  -6   8   6   97.36    8.04 130
  -6   8   6   94.48    7.26  92
  -6  -8   6  105.25    8.88  68
  -6   8   6   93.85    8.36  79
  -6   8   7  392.05   15.87 107
  -6  -8   7  387.15   15.51 110
  -6   8   7  387.20   15.23 104
  -6   8   7  395.51   14.92 125
  -6   8   7  380.63   15.65 130
  -6   8   7  360.58   14.21  92
  -6   8   7  390.19   15.74  88
  -6   8   7  398.08   15.96  79
  -6  -8   7  383.31   15.86  67
  -6  -8   7  384.63   15.35  68
  -6   8   8  428.30   15.83 107
  -6   8   8  409.56   15.64 104
  -6   8   8  411.23   14.40 125
  -6   8   8  424.61   15.94  88
  -6   8   8  389.60   14.69  92
  -6  -8   8  396.95   15.12  68
  -6  -8   8  403.82   15.79  67
  -6   8   8  401.45   15.78  79
  -6   8   9  231.23   10.95 138
  -6  -8   9  215.14   11.00 150
  -6   8   9  209.00   10.44 104
  -6   8   9  222.18   10.54 107
  -6   8   9  227.78   10.76 130
  -6   8   9  194.02    8.67 125
  -6   8   9  227.73   10.82  88
  -6   8   9  209.11    9.91  92
  -6  -8   9  205.49   10.78  67
  -6  -8   9  196.48    9.63  68
  -6   8  10  812.57   22.21 107
  -6   8  10  771.06   21.82  92
  -6  -8  10  790.04   22.42  67
  -6   8  10  810.16   22.53 130
  -6   8  11  260.96   10.13 149
  -6   8  11  273.39   10.22 130
  -6   8  11  259.63    9.82  92
  -6  -8  11  265.59   10.29  67
  -6   8  12  120.67    5.76 149
  -6  -8  12  103.33    4.96 104
  -6   8  12  117.22    5.39 130
  -6   8  12  125.27    5.58  92
  -6  -8  12   93.96    5.16  93
  -6  -8  12  114.70    5.75  67
  -6  -9  -9  233.09    8.18  76
  -6   9  -9  226.14    8.14 118
  -6  -9  -9  242.78    8.41 110
  -6   9  -8  388.54   12.75 118
  -6  -9  -8  403.36   12.94 110
  -6   9  -8  374.39   12.22  80
  -6   9  -7   25.07    4.85 118
  -6  -9  -7   20.81    5.00  56
  -6   9  -7   26.76    4.89 136
  -6  -9  -7   23.21    4.31 144
  -6  -9  -7   28.92    4.60  73
  -6  -9  -7   33.88    5.49 110
  -6   9  -6  491.14   16.66 118
  -6   9  -6  430.61   15.30 124
  -6  -9  -6  486.53   16.86 110
  -6  -9  -6  460.87   15.46 144
  -6   9  -6  468.44   16.94 136
  -6  -9  -6  476.20   16.77  76
  -6  -9  -6  464.19   15.97  73
  -6   9  -5  239.98   11.72 118
  -6   9  -5  233.88   11.24 124
  -6  -9  -5  234.52   12.06  56
  -6  -9  -5  219.76   11.72 110
  -6   9  -5  243.17   12.16 136
  -6  -9  -5  224.09   10.71 144
  -6  -9  -5  229.37   11.24  73
  -6  -9  -5  228.11   11.68  76
  -6   9  -4  588.48   20.24 124
  -6   9  -4  611.09   20.58 118
  -6   9  -4  578.15   18.83 116
  -6  -9  -4  618.61   21.10  56
  -6  -9  -4  615.35   21.00 110
  -6   9  -4  565.18   18.16 102
  -6  -9  -4  593.63   19.33 144
  -6   9  -4  632.41   21.24 136
  -6  -9  -4  621.19   20.99  76
  -6   9  -4  635.48   20.87  80
  -6  -9  -4  632.60   20.80  73
  -6   9  -3  210.26   10.75 116
  -6   9  -3  213.31   11.67 118
  -6   9  -3  209.49   11.72 124
  -6  -9  -3  213.00   11.83  56
  -6   9  -3  182.69    9.56 102
  -6  -9  -3  211.06   12.12 110
  -6   9  -3  229.37   12.61 136
  -6  -9  -3  192.15   10.42 144
  -6   9  -3  190.20   11.45  80
  -6  -9  -3  197.11   12.10  76
  -6   9  -2  440.16   16.83 116
  -6   9  -2  453.33   15.96 132
  -6   9  -2  452.94   17.46 118
  -6  -9  -2  437.91   17.18  56
  -6  -9  -2  436.08   17.61 110
  -6   9  -2  429.84   15.58 102
  -6   9  -2  428.68   17.69 136
  -6  -9  -2  434.80   16.03 144
  -6   9  -2  438.65   17.53  80
  -6  -9  -2  477.36   18.16  76
  -6  -9  -2  416.81   15.26  70
  -6   9  -1  280.68   13.99 136
  -6  -9  -1  258.20   11.86 144
  -6   9  -1  271.53   13.04 116
  -6   9  -1  270.26   12.56 132
  -6   9  -1  266.74   13.00 118
  -6  -9  -1  259.33   12.61  56
  -6   9  -1  253.04   11.64 102
  -6  -9  -1  259.62   13.52 110
  -6   9  -1  251.91   12.18  94
  -6  -9  -1  281.36   13.83  76
  -6  -9  -1  278.85   14.08  73
  -6   9  -1  275.27   13.52  80
  -6  -9  -1  251.10   11.74  70
  -6   9   0   23.01    6.26 136
  -6   9   0   21.06    5.52 132
  -6   9   0   30.86    6.43 124
  -6   9   0   27.93    5.90 116
  -6   9   0   25.46    5.46 118
  -6  -9   0   18.16    4.73  56
  -6   9   0   19.18    4.68 102
  -6  -9   0   16.68    6.11 110
  -6   9   0   20.11    5.30  94
  -6  -9   0   20.17    4.92  90
  -6   9   0   21.86    4.88  88
  -6  -9   0   21.97    6.59  73
  -6  -9   0   20.32    5.27  70
  -6   9   0   23.57    6.18  80
  -6  -9   0   18.49    5.97  76
  -6   9   1  193.73   11.61 136
  -6  -9   1  191.04   11.44 135
  -6   9   1  199.62   11.72 124
  -6   9   1  187.76   10.73 118
  -6   9   1  197.38   11.35 132
  -6  -9   1  166.14    9.27  56
  -6  -9   1  188.69   11.61 110
  -6   9   1  186.99   10.31  88
  -6   9   1  181.76   11.04  94
  -6  -9   1  188.85   10.71  70
  -6   9   1  201.71   11.67  80
  -6  -9   1  194.80   11.67  73
  -6  -9   1  181.26   11.23  76
  -6   9   2  279.31   13.50 136
  -6  -9   2  267.63   13.55 135
  -6   9   2  248.45   11.16 130
  -6   9   2  294.90   14.23 132
  -6   9   2  294.59   14.04 124
  -6   9   2  265.14   12.68 118
  -6   9   2  291.71   14.02 116
  -6  -9   2  254.87   13.76  53
  -6  -9   2  271.81   13.68 110
  -6   9   2  284.36   13.85  94
  -6   9   2  268.46   12.74  88
  -6  -9   2  280.65   13.92  73
  -6   9   2  288.42   14.22  80
  -6  -9   2  289.73   13.09  70
  -6  -9   2  280.36   13.74  76
  -6  -9   3  733.30   24.10 135
  -6  -9   3  705.54   23.34 110
  -6   9   3  732.02   24.24 107
  -6   9   3  739.81   24.06 116
  -6   9   3  645.00   21.22 130
  -6   9   3  740.62   24.52 132
  -6   9   3  691.51   22.41 118
  -6   9   3  703.59   22.71  88
  -6   9   3  737.35   24.04  94
  -6  -9   3  708.33   23.87  67
  -6  -9   3  720.65   23.03  70
  -6   9   3  746.52   24.17  80
  -6  -9   3  722.07   23.58  76
  -6   9   4  686.64   22.28 138
  -6  -9   4  636.97   20.34 139
  -6  -9   4  681.63   22.75 135
  -6  -9   4  674.81   22.36 110
  -6   9   4  666.68   22.89 107
  -6   9   4  692.64   22.89 116
  -6   9   4  654.22   21.45 118
  -6   9   4  686.56   21.70 130
  -6   9   4  701.66   23.22  94
  -6   9   4  674.36   22.29  88
  -6  -9   4  674.16   22.37  76
  -6  -9   4  725.47   23.44  67
  -6  -9   4  691.00   22.40  70
  -6  -9   5  122.67    7.91 139
  -6   9   5  138.14    9.45 138
  -6  -9   5  137.18    9.44 110
  -6   9   5  145.11   10.04 107
  -6   9   5  133.64    9.35 125
  -6   9   5  147.53    9.90 116
  -6   9   5  136.61    9.32 130
  -6   9   5  143.35    9.68  88
  -6   9   5  130.84    7.72  92
  -6   9   5  142.63   10.17  94
  -6   9   5  127.12    9.59  79
  -6  -9   5  137.64   10.23  67
  -6  -9   5  139.98    9.49  76
  -6  -9   5  152.81    9.99  70
  -6   9   6 1127.23   31.21 138
  -6  -9   6 1026.45   28.57 139
  -6   9   6 1164.14   31.86 107
  -6  -9   6 1128.58   30.76 110
  -6   9   6 1091.42   30.76 125
  -6   9   6 1124.11   30.91 130
  -6   9   6 1104.20   29.41  92
  -6   9   6 1184.62   31.64  88
  -6   9   6 1144.52   31.86  79
  -6  -9   6 1137.26   31.91  67
  -6  -9   6 1119.52   31.15  68
  -6   9   7   50.21    6.59 138
  -6  -9   7   53.37    6.32 110
  -6   9   7   60.16    6.90 107
  -6   9   7   55.21    6.03 125
  -6   9   7   56.35    6.54 130
  -6   9   7   52.98    5.84  92
  -6   9   7   48.99    6.34  79
  -6  -9   7   49.52    6.69  67
  -6  -9   7   41.74    6.17  68
  -6  -9   8  471.51   17.04 150
  -6   9   8  492.77   17.00 107
  -6   9   8  472.32   15.70 125
  -6   9   8  496.13   17.15  88
  -6   9   8  467.00   15.85  92
  -6  -9   8  472.86   15.89  68
  -6  -9   8  489.05   17.12  67
  -6   9   8  503.25   17.21  79
  -6   9   9  344.37   12.90 107
  -6   9   9  310.94   11.13 125
  -6   9   9  354.79   13.19 130
  -6   9   9  330.70   12.20  92
  -6  -9   9  304.92   12.58  67
  -6   9  10   68.41    5.66 107
  -6   9  10   65.82    5.29  92
  -6  -9  10   68.58    5.97  67
  -6   9  10   74.89    5.99 130
  -6   9  11  126.70    6.46 149
  -6   9  11  134.69    6.51 130
  -6   9  11  131.71    6.18  92
  -6  -9  11  118.14    6.42  67
  -6  10  -8   52.52    4.51 118
  -6  10  -8   48.54    4.50 136
  -6  10  -8   42.50    4.10  80
  -6 -10  -8   49.48    3.72  73
  -6 -10  -8   54.58    4.55 110
  -6  10  -7  124.37    7.09 118
  -6 -10  -7   95.31    5.36 144
  -6 -10  -7  112.05    6.53  73
  -6 -10  -7  124.59    7.24  76
  -6  10  -7  119.60    6.94  80
  -6 -10  -7  123.16    7.21 110
  -6  10  -6  179.74    8.44 124
  -6  10  -6  209.21    9.94 118
  -6 -10  -6  212.40   10.01 110
  -6 -10  -6  180.57    8.23 144
  -6  10  -6  210.78   10.14 136
  -6 -10  -6  211.42    9.68  73
  -6  10  -6  204.78    9.75  80
  -6 -10  -6  212.83   10.11  76
  -6  10  -5   57.87    5.87 124
  -6  10  -5   47.30    5.85 118
  -6 -10  -5   65.79    6.74  56
  -6  10  -5   51.23    4.87 102
  -6 -10  -5   65.00    6.84 110
  -6  10  -5   58.54    6.52 136
  -6  10  -5   55.11    6.20  80
  -6 -10  -5   53.87    6.56  76
  -6 -10  -5   57.03    6.50  73
  -6  10  -4  437.95   16.50 136
  -6 -10  -4  375.44   13.61 144
  -6  10  -4  398.27   15.10 124
  -6  10  -4  458.04   16.32 118
  -6 -10  -4  402.67   15.92  56
  -6  10  -4  376.66   13.72 102
  -6 -10  -4  421.29   15.84 110
  -6  10  -4  375.19   13.28  94
  -6 -10  -4  426.50   16.19  76
  -6  10  -4  433.85   16.07  80
  -6  10  -3  182.28    9.53 116
  -6  10  -3  203.74   11.05 118
  -6  10  -3  195.60   10.75 124
  -6 -10  -3  219.42   11.44  56
  -6  10  -3  188.25    9.49 102
  -6 -10  -3  222.09   11.51 110
  -6  10  -3  201.82   11.43 136
  -6 -10  -3  190.94   11.33  76
  -6  10  -3  201.68   11.32  80
  -6  10  -2  155.81    9.87 124
  -6  10  -2  149.68    9.07 116
  -6  10  -2  150.50    8.63 132
  -6  10  -2  151.63    9.91 118
  -6 -10  -2  155.88    9.69  56
  -6 -10  -2  144.90    9.96 110
  -6  10  -2  139.00    8.54 102
  -6  10  -2  161.33   10.29 136
  -6 -10  -2  155.15   10.39  76
  -6 -10  -2  139.29    8.50  70
  -6  10  -2  142.66    9.97  80
  -6 -10  -2  145.59   10.19  73
  -6  10  -1  187.88   11.52 136
  -6  10  -1  198.67   11.02 118
  -6  10  -1  192.92   10.53 116
  -6  10  -1  185.70   10.38 132
  -6 -10  -1  191.78   10.49  56
  -6 -10  -1  178.80   10.97 110
  -6  10  -1  182.38    9.72 102
  -6  10  -1  184.12   10.39  94
  -6 -10  -1  182.35    9.60  90
  -6 -10  -1  188.82   11.61  73
  -6 -10  -1  206.92   11.66  76
  -6 -10  -1  183.05    9.94  70
  -6  10  -1  177.64   11.07  80
  -6 -10   0   80.73    8.08 135
  -6  10   0   77.82    8.11 136
  -6  10   0   74.21    7.68 116
  -6  10   0   72.27    7.56 118
  -6  10   0   76.86    7.75 132
  -6 -10   0   70.22    6.62  56
  -6 -10   0   77.85    8.14 110
  -6  10   0   76.63    6.78 102
  -6  10   0   54.58    5.66  88
  -6  10   0   65.82    7.36  94
  -6 -10   0   68.09    7.05  70
  -6  10   0   75.26    7.93  80
  -6 -10   0   78.37    8.38  73
  -6 -10   0   73.86    7.88  76
  -6 -10   1  195.65   11.41 135
  -6  10   1  193.61   11.15 136
  -6  10   1  184.75   10.74 118
  -6  10   1  192.95   11.23 132
  -6  10   1  187.61   11.40 124
  -6  10   1  203.20   11.05 116
  -6 -10   1  155.03    8.78  56
  -6 -10   1  182.42   11.12 110
  -6  10   1  178.54    9.51  88
  -6  10   1  170.58   10.51  94
  -6 -10   1  187.03   11.72  67
  -6 -10   1  196.41   11.62  73
  -6 -10   1  182.81   10.90  76
  -6  10   1  185.50   11.40  80
  -6 -10   1  183.34   10.41  70
  -6 -10   2  130.13    9.65 135
  -6  10   2  135.11    9.94 132
  -6  10   2  138.14    9.45 118
  -6 -10   2  133.06    9.66  53
  -6 -10   2  130.49    9.50 110
  -6  10   2  122.93    9.05  94
  -6  10   2  118.18    8.20  88
  -6 -10   2  126.51    9.22  76
  -6  10   2  137.08    9.74  80
  -6 -10   2  133.72    9.44  70
  -6 -10   2  123.85    9.99  67
  -6 -10   2  126.80    9.31  73
  -6  10   3 1522.94   39.48 138
  -6  10   3 1592.53   41.44 116
  -6  10   3 1448.31   38.34 130
  -6  10   3 1651.22   42.22 132
  -6  10   3 1593.12   40.55 118
  -6 -10   3 1542.66   41.21  53
  -6 -10   3 1643.50   40.88 110
  -6  10   3 1541.18   39.74  88
  -6  10   3 1660.31   41.96  94
  -6 -10   3 1627.35   42.09  67
  -6  10   3 1662.88   42.03  80
  -6 -10   3 1559.35   40.61  70
  -6 -10   3 1613.56   40.79  76
  -6  10   4   30.44    5.38 138
  -6 -10   4   25.82    4.97 139
  -6 -10   4   24.32    5.68 110
  -6  10   4   24.11    6.01 107
  -6  10   4   36.17    6.62 116
  -6  10   4   29.27    5.21 130
  -6  10   4   25.70    5.29  88
  -6  10   4   28.31    6.24  94
  -6 -10   4   28.74    5.84  76
  -6 -10   4   21.58    6.32  67
  -6 -10   4   21.07    5.91  70
  -6 -10   5   83.16    6.78 139
  -6  10   5   88.18    7.55 138
  -6 -10   5   90.52    7.54 110
  -6  10   5   88.95    8.10 107
  -6  10   5   92.77    7.45 130
  -6  10   5   92.62    8.21 125
  -6  10   5   88.27    7.51  88
  -6  10   5  102.23    8.62  94
  -6 -10   5   91.62    7.96  70
  -6 -10   5   87.08    8.27  67
  -6  10   5   99.20    8.30  79
  -6  10   6   98.48    7.59 138
  -6 -10   6   76.51    7.68 135
  -6  10   6   83.33    7.37 107
  -6 -10   6   85.74    7.13 110
  -6  10   6   75.95    6.98 130
  -6  10   6   95.65    7.70 125
  -6  10   6   73.07    7.09  88
  -6 -10   6   81.00    7.90  67
  -6  10   6   84.70    7.49  79
  -6 -10   6   93.43    7.47  68
  -6  10   7  539.15   17.76 138
  -6 -10   7  513.97   18.03 135
  -6  10   7  549.34   18.28 107
  -6  10   7  540.83   17.61 125
  -6  10   7  527.50   17.84 130
  -6  10   7  566.99   18.16  88
  -6  10   7  538.11   16.85  92
  -6 -10   7  526.23   18.15  67
  -6 -10   7  526.76   17.10  68
  -6  10   7  555.64   18.57  79
  -6  10   8  207.57    9.92 138
  -6  10   8  215.38   10.13 107
  -6  10   8  215.08    9.49 125
  -6  10   8  201.71    9.16  92
  -6  10   8  226.45   10.53  79
  -6 -10   8  210.86   10.46  67
  -6 -10   8  189.93    8.86  68
  -6  10   9  352.10   12.39 107
  -6  10   9  339.84   12.38 130
  -6  10   9  315.73   11.46  92
  -6 -10   9  340.80   12.51  67
  -6  10  10   51.70    4.70 107
  -6  10  10   51.91    4.27  92
  -6  10  10   53.14    4.83 130
  -6 -10  10   46.41    4.71  67
  -6  10  11   47.75    3.83 130
  -6 -10  11   47.42    3.90  67
  -6 -10  11   41.74    3.94 150
  -6 -11  -8  147.45    6.03  76
  -6  11  -8  146.66    5.99 118
  -6  11  -7   86.41    5.64 118
  -6  11  -7   86.05    5.65 136
  -6 -11  -7   94.16    5.86  76
  -6 -11  -7   90.72    5.38  73
  -6  11  -7   90.21    5.66  80
  -6 -11  -7   87.85    5.29 110
  -6 -11  -6 1010.77   25.99 110
  -6  11  -6 1040.03   26.69 118
  -6 -11  -6 1052.99   26.79  76
  -6  11  -6 1070.94   26.77  80
  -6 -11  -6 1013.85   26.23  73
  -6  11  -5  404.63   13.51 102
  -6 -11  -5  498.81   15.63 110
  -6 -11  -5  476.43   16.20  56
  -6  11  -5  427.00   14.11 124
  -6  11  -5  484.31   15.91 118
  -6  11  -5  494.12   16.04  80
  -6 -11  -5  504.42   16.25  76
  -6  11  -4  606.82   19.12 136
  -6  11  -4  543.38   17.45 124
  -6  11  -4  615.64   19.00 118
  -6 -11  -4  563.56   18.72  56
  -6 -11  -4  594.97   18.43 110
  -6  11  -4  508.59   16.49 102
  -6  11  -4  516.73   16.18  94
  -6  11  -4  617.72   19.17  80
  -6 -11  -4  594.25   18.89  76
  -6  11  -3  199.60   10.80 136
  -6  11  -3  183.05    9.87 124
  -6  11  -3  210.16   10.63 118
  -6  11  -3  163.27    8.39 116
  -6 -11  -3  191.64   10.26  56
  -6 -11  -3  198.76   10.35 110
  -6  11  -3  186.76    9.13 102
  -6  11  -3  189.72    9.23  94
  -6 -11  -3  201.75   10.73  76
  -6 -11  -3  195.30   10.77  73
  -6  11  -3  197.48   10.73  80
  -6  11  -2   71.02    7.41 136
  -6  11  -2   63.23    7.00 118
  -6  11  -2   83.50    7.13 124
  -6  11  -2   75.37    6.24 132
  -6  11  -2   70.98    6.21 116
  -6 -11  -2   74.57    7.00  56
  -6 -11  -2   74.62    7.17 110
  -6  11  -2   73.96    6.39 102
  -6  11  -2   67.68    6.42  94
  -6 -11  -2   71.88    7.47  76
  -6  11  -2   68.56    7.49  80
  -6 -11  -2   75.25    7.67  73
  -6 -11  -2   72.26    6.34  70
  -6  11  -1  495.18   18.09 136
  -6  11  -1  487.70   17.59 118
  -6  11  -1  459.87   16.48 116
  -6  11  -1  480.43   17.53 124
  -6  11  -1  475.31   16.65 132
  -6 -11  -1  447.17   16.40  56
  -6  11  -1  467.57   16.21 102
  -6 -11  -1  476.43   17.14 110
  -6  11  -1  468.00   16.82  94
  -6 -11  -1  468.02   17.65  73
  -6  11  -1  489.01   17.95  80
  -6 -11  -1  497.29   17.84  76
  -6 -11  -1  458.71   16.23  70
  -6  11   0  523.29   18.47 136
  -6 -11   0  488.05   18.17 135
  -6  11   0  482.05   17.29 116
  -6  11   0  480.79   17.64 118
  -6  11   0  505.25   17.71 132
  -6 -11   0  433.64   16.02  56
  -6 -11   0  491.64   17.47 110
  -6  11   0  477.94   17.44  94
  -6 -11   0  476.23   16.90  70
  -6 -11   0  483.05   17.72  76
  -6 -11   0  480.33   18.05  73
  -6 -11   0  490.99   18.50  67
  -6  11   0  486.45   18.35  80
  -6  11   1   66.26    7.23 136
  -6  11   1   75.11    7.31 116
  -6  11   1   66.95    7.37 132
  -6  11   1   78.09    7.49 118
  -6  11   1   70.17    7.37 107
  -6 -11   1   66.03    7.08 110
  -6  11   1   64.13    7.12  94
  -6 -11   1   67.46    7.58  73
  -6 -11   1   63.64    7.00  70
  -6 -11   1   76.84    7.53  76
  -6 -11   1   69.54    7.98  67
  -6  11   1   67.52    7.35  80
  -6  11   2  307.63   12.13 138
  -6  11   2  332.89   14.67 132
  -6  11   2  345.07   14.19 118
  -6 -11   2  322.83   14.62  53
  -6 -11   2  327.44   13.58 110
  -6  11   2  324.52   14.22 107
  -6  11   2  325.99   14.31  94
  -6  11   2  307.06   12.26  88
  -6  11   2  352.04   14.86  80
  -6 -11   2  325.54   13.72  70
  -6 -11   2  342.73   14.13  76
  -6 -11   2  319.47   14.52  67
  -6 -11   2  338.97   14.41  73
  -6  11   3  312.50   12.39 138
  -6  11   3  326.00   13.56 118
  -6  11   3  341.56   14.81 132
  -6 -11   3  313.83   14.06  53
  -6 -11   3  325.71   13.37 110
  -6  11   3  305.76   12.56  88
  -6  11   3  325.00   14.33  94
  -6 -11   3  343.55   14.84  67
  -6 -11   3  323.67   13.49  76
  -6 -11   3  326.14   13.71  70
  -6  11   4 1170.16   30.84 138
  -6 -11   4 1165.42   30.71 139
  -6 -11   4 1252.88   31.66 110
  -6  11   4 1149.87   30.67 130
  -6  11   4 1261.46   33.14 125
  -6  11   4 1238.32   33.26  94
  -6  11   4 1210.06   31.35  88
  -6 -11   4 1187.20   31.45  76
  -6 -11   4 1186.11   32.18  70
  -6 -11   4 1243.82   33.25  67
  -6 -11   5  244.64   11.89 135
  -6 -11   5  225.78   10.20 139
  -6  11   5  241.56   10.70 138
  -6 -11   5  245.56   10.74 110
  -6  11   5  237.85   11.48 125
  -6  11   5  233.98   10.80 130
  -6  11   5  243.20   10.97  88
  -6  11   5  265.16   12.51  94
  -6 -11   5  265.23   11.56  68
  -6  11   5  247.91   12.07  79
  -6 -11   5  236.45   11.97  67
  -6 -11   5  229.47   11.39  70
  -6 -11   6  445.42   16.23 135
  -6  11   6  441.39   15.07 138
  -6  11   6  458.63   16.17 107
  -6 -11   6  428.04   14.53 110
  -6  11   6  456.29   15.88 125
  -6  11   6  460.26   15.66 130
  -6  11   6  451.32   15.54  88
  -6 -11   6  440.04   15.09  68
  -6  11   6  468.19   16.49  79
  -6 -11   6  468.56   16.52  67
  -6  11   7  250.91   10.93 107
  -6  11   7  240.06   10.51 130
  -6  11   7  251.06   10.59 125
  -6  11   7  224.60    9.93 138
  -6  11   7  261.94   11.26  79
  -6 -11   7  252.46   11.16  67
  -6 -11   7  213.31    9.34  68
  -6  11   8  154.15    8.13 107
  -6  11   8  155.97    8.05 130
  -6  11   8  149.92    7.42 125
  -6  11   8  144.64    8.06  79
  -6 -11   8  148.76    8.17  67
  -6  11   9  242.11    9.12 149
  -6  11   9  273.65    9.95 107
  -6  11   9  247.79    8.90  92
  -6 -11   9  248.00    9.73  67
  -6  11  10  110.07    5.27 149
  -6 -11  10  109.83    5.87 150
  -6  11  10  105.82    4.85  92
  -6  11  10  117.86    5.76 130
  -6 -11  10   98.78    5.43  67
  -6  12  -7  151.76    6.33 118
  -6  12  -7  148.66    5.99 136
  -6 -12  -7  150.00    5.92  73
  -6  12  -7  166.21    6.46  80
  -6  12  -6  185.30    7.98 118
  -6  12  -6  187.93    7.89 136
  -6 -12  -6  195.63    8.09  76
  -6  12  -6  180.83    7.95  80
  -6 -12  -6  179.02    6.99 110
  -6 -12  -5  204.68    8.76 110
  -6  12  -5  240.85    9.82 118
  -6 -12  -5  233.34    9.66  76
  -6  12  -5  233.74    9.80  80
  -6  12  -4   72.86    6.25 118
  -6 -12  -4   70.48    6.00  56
  -6 -12  -4   64.87    5.63 110
  -6  12  -4   63.86    5.08 102
  -6  12  -4   60.21    4.72  94
  -6 -12  -4   80.35    6.46  76
  -6 -12  -4   76.69    6.43  73
  -6  12  -4   77.43    6.48  80
  -6  12  -3  126.65    8.26 136
  -6  12  -3  122.29    7.95 118
  -6 -12  -3  124.85    7.90  56
  -6 -12  -3  119.55    7.46 110
  -6  12  -3  106.75    6.77 102
  -6  12  -3  118.29    7.00  94
  -6 -12  -3  132.74    8.23  76
  -6  12  -3  122.95    8.10  80
  -6 -12  -3  130.24    8.37  73
  -6  12  -2   89.37    7.46 136
  -6  12  -2   84.18    7.14 118
  -6  12  -2   82.28    6.16 132
  -6 -12  -2   79.13    6.70  56
  -6  12  -2   77.56    6.19 102
  -6 -12  -2   88.80    6.85 110
  -6  12  -2   80.86    6.34 107
  -6  12  -2   80.19    6.47  94
  -6 -12  -2   86.34    7.52  73
  -6 -12  -2   79.73    6.26  70
  -6 -12  -2   81.18    7.15  76
  -6  12  -2   86.21    7.29  80
  -6  12  -1  392.54   14.98 136
  -6  12  -1  381.48   14.60 118
  -6  12  -1  355.79   13.52 132
  -6  12  -1  363.56   13.27 116
  -6 -12  -1  335.35   13.18  56
  -6  12  -1  358.43   13.66 107
  -6 -12  -1  360.31   13.65 110
  -6  12  -1  364.26   13.47 102
  -6  12  -1  376.20   14.10  94
  -6 -12  -1  361.04   13.48  70
  -6 -12  -1  371.68   14.28  76
  -6 -12  -1  392.17   15.31  67
  -6  12  -1  372.38   14.78  80
  -6 -12  -1  369.40   14.68  73
  -6  12   0  503.62   17.12 116
  -6  12   0  538.96   17.99 132
  -6  12   0  557.97   18.34 118
  -6  12   0  520.88   17.84  94
  -6 -12   0  526.04   18.27  73
  -6 -12   0  562.05   19.06  67
  -6 -12   0  554.27   17.96  76
  -6  12   0  567.09   18.91  80
  -6 -12   0  521.04   17.38  70
  -6 -12   0  532.98   17.22 110
  -6  12   0  539.22   17.64 107
  -6  12   1 1623.21   40.09 132
  -6  12   1 1601.70   39.70 118
  -6  12   1 1502.21   38.95 107
  -6 -12   1 1579.87   38.40 110
  -6  12   1 1563.72   39.75  94
  -6  12   1 1609.97   40.42  80
  -6 -12   1 1631.59   40.60  67
  -6 -12   1 1528.70   39.00  70
  -6 -12   1 1603.62   39.14  76
  -6 -12   1 1539.28   39.46  73
  -6  12   2  289.81   13.07 132
  -6  12   2  287.14   12.86 125
  -6  12   2  309.48   12.81 118
  -6 -12   2  281.91   13.13  53
  -6  12   2  295.70   12.41 107
  -6 -12   2  277.72   11.61 110
  -6  12   2  288.55   12.96  94
  -6 -12   2  290.00   12.12  76
  -6  12   2  294.22   13.18  80
  -6 -12   2  277.85   12.39  70
  -6 -12   2  301.06   13.42  67
  -6  12   3  351.06   14.22 125
  -6  12   3  382.58   14.98 132
  -6 -12   3  357.72   14.43 135
  -6 -12   3  342.86   12.76 110
  -6  12   3  357.50   14.04 107
  -6  12   3  368.26   14.58  94
  -6 -12   3  349.54   14.01  70
  -6 -12   3  359.09   14.59  67
  -6 -12   3  338.92   13.00  76
  -6  12   4  236.02   11.02 125
  -6 -12   4  224.81   11.05 135
  -6 -12   4  206.30    9.58 139
  -6  12   4  231.65   10.79 107
  -6 -12   4  197.77    9.21 110
  -6  12   4  224.22   11.16  94
  -6  12   4  200.24    9.16  88
  -6 -12   4  236.58   11.21  67
  -6 -12   4  213.54   10.66  70
  -6  12   4  218.42   10.95  79
  -6  12   5  716.10   21.00 125
  -6  12   5  675.19   19.50 130
  -6 -12   5  679.52   20.82 135
  -6  12   5  719.53   20.89 107
  -6 -12   5  634.28   18.53 110
  -6  12   5  684.93   19.56  88
  -6  12   5  715.42   21.42  94
  -6 -12   5  725.88   21.25  67
  -6  12   5  706.99   21.20  79
  -6 -12   5  691.27   19.81  68
  -6 -12   6  216.06   10.12 135
  -6  12   6  199.99    8.44 138
  -6 -12   6  188.01    8.44  68
  -6 -12   6  213.16    9.93  67
  -6  12   6  200.80    9.76  79
  -6  12   6  208.82    9.66 125
  -6  12   6  191.65    8.96 130
  -6  12   7  349.36   12.36  79
  -6 -12   7  327.43   12.05  67
  -6  12   7  334.72   11.65 130
  -6  12   7  328.88   11.68 125
  -6  12   8  121.05    5.86 149
  -6  12   8  134.84    6.83 130
  -6 -12   8  123.55    6.78  67
  -6  12   9  181.45    7.15 107
  -6 -12   9  175.90    6.98  67
  -6 -12   9  166.77    7.26 150
  -6  12   9  156.57    6.02 149
  -6 -13  -6  289.67    9.04  67
  -6  13  -6  278.83    8.89  80
  -6  13  -6  270.65    8.82 118
  -6  13  -5  107.53    5.93 136
  -6 -13  -5  109.53    5.93 135
  -6 -13  -5  117.82    6.27  73
  -6 -13  -5  118.99    5.93  76
  -6  13  -5  121.30    6.29  80
  -6  13  -5  118.08    6.21 118
  -6  13  -4  102.49    6.37 118
  -6 -13  -4  108.93    6.41 135
  -6  13  -4   96.02    5.10 102
  -6 -13  -4   79.64    4.78 110
  -6  13  -4   81.87    4.67  94
  -6 -13  -4   95.16    6.28  73
  -6  13  -4  110.34    6.55  80
  -6 -13  -4   93.50    5.92  76
  -6  13  -3  349.22   12.36 118
  -6 -13  -3  338.35   12.23 135
  -6 -13  -3  305.92   10.32 110
  -6  13  -3  297.27   10.70 102
  -6  13  -3  320.55   11.00  94
  -6 -13  -3  343.77   12.57  67
  -6 -13  -3  317.42   11.53  76
  -6  13  -3  365.68   12.63  80
  -6 -13  -3  341.79   12.31  73
  -6 -13  -2   25.49    3.77 110
  -6 -13  -2   19.88    4.30  76
  -6 -13  -2   18.98    3.94  70
  -6  13  -2   24.92    4.89  80
  -6 -13  -2   27.14    5.23  67
  -6 -13  -2   26.49    5.04  73
  -6  13  -2   28.23    4.49  94
  -6  13  -2   24.13    4.63 118
  -6  13  -1   74.17    5.66 107
  -6 -13  -1   81.91    5.81 110
  -6 -13  -1   80.00    6.63  73
  -6 -13  -1   87.33    6.41  76
  -6 -13  -1   99.30    7.38  67
  -6 -13  -1   86.90    6.36  70
  -6  13  -1   93.42    7.13  80
  -6  13  -1   81.28    6.41  94
  -6  13  -1   97.95    7.05 118
  -6  13  -1   98.23    6.44 132
  -6 -13   0   42.15    4.59 110
  -6  13   0   44.63    4.98 107
  -6 -13   0   48.98    5.26  76
  -6 -13   0   48.72    5.57  70
  -6 -13   0   43.96    5.91  67
  -6  13   0   47.63    5.91  80
  -6 -13   0   52.67    5.93  73
  -6  13   0   48.89    5.62  94
  -6  13   0   47.73    5.58 132
  -6  13   0   56.01    5.91 118
  -6  13   0   45.80    5.44 125
  -6  13   1  862.35   23.82 118
  -6  13   1  849.14   23.78 125
  -6  13   1  877.11   24.08 132
  -6 -13   1  875.32   24.30 135
  -6 -13   1  774.23   21.36 110
  -6  13   1  801.41   22.65 107
  -6  13   1  863.71   24.03  94
  -6 -13   1  861.23   24.21  67
  -6 -13   1  801.04   22.43  76
  -6  13   1  882.65   24.40  80
  -6 -13   1  848.34   23.40  70
  -6  13   2  135.91    8.50 132
  -6  13   2  148.55    8.28 118
  -6 -13   2  133.95    8.56 135
  -6  13   2  124.35    7.50 107
  -6  13   2  131.77    8.16  94
  -6 -13   2  122.69    8.33  67
  -6 -13   2  117.15    7.75  70
  -6 -13   2  115.52    7.00  76
  -6  13   3    5.54    4.04 125
  -6 -13   3   12.89    5.00 135
  -6  13   3    7.03    3.81 107
  -6  13   3   10.35    4.48  94
  -6 -13   3   14.11    4.91  67
  -6 -13   3   10.18    4.51  70
  -6  13   3   10.10    4.47  79
  -6  13   4  167.86    8.84 125
  -6 -13   4  180.72    9.25 135
  -6  13   4  166.57    8.30 107
  -6  13   4  164.76    9.03  94
  -6 -13   4  161.78    7.88  68
  -6 -13   4  163.18    8.77  67
  -6 -13   4  157.06    8.75  70
  -6  13   4  168.24    8.91  79
  -6  13   5  573.77   16.66 107
  -6 -13   5  565.98   17.17 135
  -6  13   5  570.81   17.03 125
  -6  13   5  568.36   17.11  79
  -6 -13   5  554.58   16.97  67
  -6 -13   5  502.23   14.95  68
  -6  13   6   16.89    3.84 125
  -6  13   6   15.83    3.45 130
  -6 -13   6   13.90    4.04  67
  -6  13   6   15.85    3.78 107
  -6  13   7  147.38    6.81 125
  -6  13   7  148.62    6.54 130
  -6 -13   7  136.34    6.73  67
  -6  13   7  134.91    6.64 107
  -6  13   8   59.84    4.09 107
  -6  13   8   51.62    3.98 130
  -6 -13   8   48.63    3.90  67
  -6 -13   8   57.87    4.67 150
  -6  14  -4   31.70    3.76 118
  -6 -14  -4   30.58    3.84  67
  -6  14  -4   33.14    3.74  80
  -6 -14  -4   36.75    3.85  73
  -6 -14  -4   33.32    3.70 135
  -6  14  -3   87.60    4.96  94
  -6  14  -3  110.42    6.15 118
  -6 -14  -3  106.32    6.24  67
  -6 -14  -3   97.18    5.08  76
  -6  14  -3  114.92    6.22  80
  -6 -14  -3  103.08    5.99  73
  -6  14  -2   48.14    4.46  94
  -6  14  -2   56.33    5.14 118
  -6 -14  -2   45.55    4.21  76
  -6 -14  -2   61.86    5.10  73
  -6  14  -2   57.48    5.14  80
  -6 -14  -2   64.75    5.51  67
  -6  14  -1  213.54    8.87  94
  -6  14  -1  192.02    8.14 125
  -6  14  -1  211.14    9.03 118
  -6 -14  -1  209.97    8.46  70
  -6 -14  -1  218.75    9.05  73
  -6  14  -1  230.27    9.50  80
  -6 -14  -1  215.17    9.25  67
  -6 -14  -1  182.56    7.60  76
  -6  14   0  106.94    6.64 118
  -6  14   0   99.13    6.31 132
  -6  14   0   95.03    6.02 125
  -6  14   0  104.96    6.59  94
  -6 -14   0  110.35    6.96  67
  -6 -14   0  102.86    6.30  70
  -6 -14   0   80.08    5.23  76
  -6 -14   0  100.70    6.87 135
  -6  14   1   71.23    5.88 132
  -6  14   1   72.44    5.67 125
  -6 -14   1   73.10    6.25 135
  -6  14   1   70.81    5.88  94
  -6 -14   1   61.02    5.48  70
  -6 -14   1   71.12    6.05  67
  -6  14   2   15.58    3.90 125
  -6 -14   2   13.51    4.55 135
  -6  14   2   12.87    4.05  94
  -6 -14   2    8.59    4.07  70
  -6 -14   2   10.12    3.98  67
  -6  14   2   11.62    3.22 107
  -6 -14   3   37.91    5.17 135
  -6  14   3   37.96    3.93 107
  -6  14   3   43.37    5.05  94
  -6 -14   3   40.08    5.01  70
  -6 -14   3   33.31    3.87  68
  -6 -14   3   41.42    4.98  67
  -6  14   4  174.43    8.03 125
  -6 -14   4  170.99    8.27 135
  -6  14   4  173.55    7.28 107
  -6 -14   4  156.31    7.80  67
  -6  14   5  288.73    9.65 107
  -6 -14   5  287.26   10.39 135
  -6  14   5  307.55   10.43 125
  -6 -14   5  286.96   10.15  67
  -6  14   6   42.80    4.04 125
  -6  14   6   38.19    3.40 107
  -6 -14   7   69.64    4.49 150
  -6 -15  -2   41.65    3.97 135
  -6 -15  -2   36.72    3.43  67
  -6  15  -2   38.67    3.71 118
  -6 -15  -1  229.92    8.40 135
  -6  15  -1  210.36    7.77  94
  -6 -15  -1  215.98    7.80  67
  -6 -15   0  395.87   12.17 135
  -6  15   0  408.89   11.98  94
  -6 -15   0  395.27   11.41  70
  -6 -15   0  407.04   11.70  67
  -6 -15   1  439.43   12.93 135
  -6  15   1  437.82   12.78  94
  -6 -15   1  418.03   12.25  70
  -6 -15   1  389.89   12.12  67
  -6  15   1  374.68   11.70 125
  -6 -15   2   63.91    5.20 135
  -6  15   2   84.21    5.28  94
  -6 -15   2   64.67    4.93  70
  -6  15   2   68.06    4.87  79
  -6 -15   2   64.94    4.75  67
  -6  15   2   75.20    4.75 125
  -6 -15   3  446.62   13.05 135
  -6  15   3  490.96   13.44  94
  -6  15   3  444.08   12.79  79
  -6 -15   3  402.88   12.20  67
  -6  15   3  448.40   12.75 125
  -6 -15   4  133.20    6.16 135
  -6  15   4  129.66    5.86  79
  -6  15   5  359.02   10.34 125
  -5   0 -13    0.85    2.75   7
  -5   0 -13   -1.82    2.64  97
  -5   0 -12  244.77    9.77 144
  -5   0 -12  273.34   10.82  97
  -5   0 -11    0.57    3.92 144
  -5   0 -11    1.68    4.31  97
  -5   0 -11    2.39    4.25  81
  -5   0 -11   -1.06    4.31   7
  -5   0 -10  523.73   19.20  64
  -5   0 -10  562.56   19.05 144
  -5   0 -10  540.20   17.68 100
  -5   0 -10  555.21   19.56  81
  -5   0 -10  577.92   19.69  97
  -5   0 -10  569.00   19.50   7
  -5   0  -9   -2.80    5.30  64
  -5   0  -9   -2.64    4.94 144
  -5   0  -9   -1.42    4.77  81
  -5   0  -9    2.77    5.10  97
  -5   0  -9   -0.47    4.32 100
  -5   0  -9   -1.39    5.09   7
  -5   0  -8  250.75   12.96   7
  -5   0  -8  229.28   12.44  64
  -5   0  -8  269.61   13.27 144
  -5   0  -8  221.88   10.93 142
  -5   0  -8  231.80   11.84 100
  -5   0  -8  249.32   13.30  81
  -5   0  -8  246.03   13.12  97
  -5   0  -8  228.95   10.30  76
  -5   0  -7    2.06    5.19   7
  -5   0  -7   -0.27    4.70  64
  -5   0  -7   -0.28    4.90 144
  -5   0  -7   -1.82    3.67 142
  -5   0  -7    0.30    5.13  81
  -5   0  -7   -0.58    4.73  97
  -5   0  -7   -1.07    4.75 100
  -5   0  -7    1.65    3.55  76
  -5   0  -6  686.79   22.90   7
  -5   0  -6  639.96   21.31  64
  -5   0  -6  631.58   20.67 142
  -5   0  -6  711.16   22.93 144
  -5   0  -6  644.10   22.04 100
  -5   0  -6  665.21   22.74  81
  -5   0  -6  687.48   22.92  97
  -5   0  -6  657.02   20.39  76
  -5   0  -5    0.22    3.98  64
  -5   0  -5   -1.63    4.87 144
  -5   0  -5   -1.97    3.60 142
  -5   0  -5    2.21    5.01  81
  -5   0  -5   -2.46    4.86  97
  -5   0  -5    0.52    4.75 100
  -5   0  -5   -0.83    4.83   7
  -5   0  -4 3372.95   75.09   7
  -5   0  -4 3348.69   75.84  56
  -5   0  -4 3138.38   71.55  64
  -5   0  -4 3129.87   72.33 142
  -5   0  -4 3358.91   74.59 144
  -5   0  -4 3196.85   74.08 100
  -5   0  -4 3333.24   74.73  97
  -5   0  -4 3396.52   74.88  81
  -5   0  -4 3209.01   72.29  76
  -5   0  -3    1.75    4.47   7
  -5   0  -3    2.89    5.24  56
  -5   0  -3    2.71    4.54 144
  -5   0  -3    7.20    3.91 142
  -5   0  -3    3.40    4.70 100
  -5   0  -3   -0.25    4.43  97
  -5   0  -3    0.61    3.99  76
  -5   0  -2  686.62   21.56  56
  -5   0  -2  649.25   19.93  76
  -5   0  -2  630.92   19.23  73
  -5   0  -2  685.70   21.28 100
  -5   0  -2  645.02   20.40 110
  -5   0  -2  644.94   21.02  97
  -5   0  -2  675.16   21.25   7
  -5   0  -2  672.86   25.65  18
  -5   0  -1    0.61    4.13 110
  -5   0  -1   -0.54    3.39  73
  -5   0  -1   -2.53    3.68  76
  -5   0  -1    1.15    4.12   7
  -5   0  -1   -3.58    5.44  18
  -5   0  -1    2.34    4.10  56
  -5   0   0 4840.11  102.43 110
  -5   0   0 4654.83  102.06  76
  -5   0   0 4825.30  101.66  73
  -5   0   0 4817.00  103.60   7
  -5   0   0 4675.14  106.31  18
  -5   0   0 4915.01  102.05  56
  -5   0   1    2.20    4.15 110
  -5   0   1   -0.45    4.27 144
  -5   0   1   -1.70    3.83  73
  -5   0   1    0.20    3.84  76
  -5   0   1   -0.26    3.18  18
  -5   0   1    2.24    4.24   7
  -5   0   2  286.57   12.64   7
  -5   0   2  314.34   12.56 110
  -5   0   2  283.03   12.72 144
  -5   0   2  303.12   12.84  90
  -5   0   2  291.28   12.20  76
  -5   0   3    0.91    4.19   7
  -5   0   3   -4.96    6.80   3
  -5   0   3   -0.83    4.23 110
  -5   0   3    0.46    4.17 144
  -5   0   3    0.68    3.99  90
  -5   0   3   -0.85    3.31  67
  -5   0   3    2.30    4.05  76
  -5   0   4 2183.92   58.60   3
  -5   0   4 2108.37   49.55 110
  -5   0   4 2146.16   50.25 144
  -5   0   4 1977.80   47.37 135
  -5   0   4 1939.07   47.23 150
  -5   0   4 2196.01   50.37  90
  -5   0   4 2181.19   49.83  76
  -5   0   4 2104.04   48.13  67
  -5   0   5   -0.48    6.08   3
  -5   0   5    3.40    4.76 144
  -5   0   5    3.28    3.77 150
  -5   0   5    3.63    4.36 110
  -5   0   5    2.63    4.27  90
  -5   0   5    1.35    3.66  67
  -5   0   5    1.91    4.55  68
  -5   0   6 1974.82   56.72   3
  -5   0   6 1941.29   46.78 134
  -5   0   6 2001.88   47.46 150
  -5   0   6 2064.82   48.63 110
  -5   0   6 1981.96   48.69  90
  -5   0   6 1962.30   47.20  67
  -5   0   7    5.04    4.95 110
  -5   0   7   -0.73    4.38 146
  -5   0   7    1.89    4.31 150
  -5   0   7    2.74    3.78  79
  -5   0   7    1.58    4.12  67
  -5   0   7    1.07    4.91  68
  -5   0   7    0.23    4.07 134
  -5   0   8 1155.99   31.59 134
  -5   0   8 1101.95   30.98 138
  -5   0   8 1128.45   31.57 150
  -5   0   8 1113.02   30.85 146
  -5   0   8 1128.36   31.88 110
  -5   0   8 1099.17   30.55  88
  -5   0   8 1134.71   31.10  67
  -5   0   8 1184.91   32.77  68
  -5   0   9    1.10    4.79 130
  -5   0   9   -3.22    4.77 134
  -5   0   9    2.66    3.93  88
  -5   0   9   -1.00    4.34  67
  -5   0   9   -1.07    4.96 150
  -5   0   9   -0.24    3.97 138
  -5   0   9    0.23    3.73 146
  -5   0  10  444.66   17.28 134
  -5   0  10  421.10   16.62 130
  -5   0  10  428.56   15.69 138
  -5   0  10  399.09   14.66 146
  -5   0  10  473.95   18.18  93
  -5   0  10  374.00   14.14  77
  -5   0  10  408.42   16.12  67
  -5   0  11   -3.45    5.15 104
  -5   0  11    0.96    4.70  67
  -5   0  11   -3.32    4.29 130
  -5   0  11   -2.42    4.89 134
  -5   0  12  596.70   20.31  93
  -5   0  12  583.18   19.34 104
  -5   0  12  580.66   19.86 134
  -5   0  12  564.81   18.11 130
  -5   0  13    0.43    4.48  93
  -5   0  13    2.20    3.67 104
  -5   0  13   -0.21    4.36 134
  -5   0  14  517.18   15.18 104
  -5   0  14  556.16   16.86  93
  -5   0  14  554.34   16.46 148
  -5   0  14  562.19   16.82 134
  -5   0  14  574.64   16.95 117
  -5   0  15    0.89    2.23 148
  -5   0  15    2.95    2.82 134
  -5   0  15   -1.45    2.66 117
  -5   1 -13  179.57    7.28  97
  -5  -1 -13  199.21    7.43   7
  -5  -1 -12  504.87   15.76  81
  -5   1 -12  475.03   15.49  97
  -5  -1 -12  493.91   15.35  97
  -5  -1 -12  510.90   15.66   7
  -5  -1 -12  490.10   15.02 144
  -5  -1 -11   94.93    7.60  64
  -5   1 -11   98.79    6.82 144
  -5  -1 -11  108.55    7.55 144
  -5  -1 -11  103.98    7.94  81
  -5   1 -11  100.04    7.66  97
  -5   1 -11  105.17    7.89  81
  -5  -1 -11  104.09    7.56  97
  -5  -1 -11  100.54    7.45   7
  -5  -1 -10  190.28   10.87  64
  -5  -1 -10  186.20   10.50 144
  -5   1 -10  181.78    9.24 142
  -5   1 -10  173.29    9.87 144
  -5  -1 -10  180.97    9.79 100
  -5  -1 -10  204.76   11.24  81
  -5   1 -10  200.53   11.34  81
  -5  -1 -10  189.78   10.50  97
  -5   1 -10  198.36   11.04  97
  -5   1 -10  195.21   10.97   7
  -5  -1 -10  216.72   11.37   7
  -5  -1  -9   78.60    8.02  64
  -5   1  -9   71.65    7.82  64
  -5   1  -9   77.74    7.36 144
  -5  -1  -9   69.68    7.73 144
  -5   1  -9   62.95    6.56 142
  -5   1  -9   68.29    6.65 100
  -5  -1  -9   72.60    7.12 100
  -5  -1  -9   81.01    7.97  97
  -5  -1  -9   73.58    8.01  81
  -5   1  -9   83.80    8.29  97
  -5   1  -9   74.08    8.11  81
  -5  -1  -9   72.02    7.96   7
  -5   1  -9   69.53    7.76   7
  -5   1  -8  252.98   13.12  64
  -5  -1  -8  258.08   13.11  64
  -5   1  -8  244.74   11.93 142
  -5   1  -8  270.76   12.96 144
  -5  -1  -8  264.28   13.59 144
  -5   1  -8  249.40   12.17 100
  -5  -1  -8  277.43   13.18 100
  -5  -1  -8  246.36   12.90  97
  -5   1  -8  260.42   13.61  81
  -5   1  -8  261.64   13.66  97
  -5  -1  -8  270.71   13.63  81
  -5   1  -8  256.89   13.49   7
  -5  -1  -8  265.67   13.71   7
  -5  -1  -7  153.57   10.26  64
  -5   1  -7  150.74   10.20  64
  -5   1  -7  147.12    9.39 142
  -5  -1  -7  166.79   10.96 144
  -5   1  -7  169.45   10.66 144
  -5   1  -7  147.77    9.63 100
  -5  -1  -7  162.53   10.67 100
  -5   1  -7  162.91   10.94  97
  -5  -1  -7  169.15   10.77  81
  -5   1  -7  173.68   11.16  81
  -5  -1  -7  159.23   10.58  97
  -5  -1  -7  161.89   10.68   7
  -5   1  -7  164.09   10.69   7
  -5  -1  -6  771.55   25.56  56
  -5   1  -6  668.32   22.01  64
  -5  -1  -6  701.39   22.46  64
  -5   1  -6  645.53   21.70 142
  -5   1  -6  728.27   23.23 144
  -5  -1  -6  692.56   23.28 100
  -5   1  -6  673.84   22.29 100
  -5  -1  -6  709.21   23.60  81
  -5  -1  -6  688.86   23.20  97
  -5   1  -6  690.93   23.55  97
  -5   1  -6  732.27   23.91  81
  -5  -1  -6  707.80   23.60   7
  -5  -1  -5   67.35    7.37   7
  -5  -1  -5   62.49    6.41  64
  -5   1  -5   65.73    6.59  64
  -5   1  -5   62.36    6.62 142
  -5   1  -5   69.53    7.48 144
  -5  -1  -5   74.47    7.74 100
  -5   1  -5   64.42    7.18 100
  -5  -1  -5   58.79    7.30  81
  -5  -1  -5   56.77    7.07  97
  -5   1  -5   66.72    7.48  81
  -5   1  -5   72.65    7.59  97
  -5   1  -5   67.22    5.90  76
  -5  -1  -4 1970.38   47.23   7
  -5   1  -4 1774.72   43.97  64
  -5  -1  -4 1958.35   48.26  56
  -5  -1  -4 1869.59   44.39  64
  -5   1  -4 1787.07   45.35 142
  -5   1  -4 1889.56   46.68 144
  -5  -1  -4 1936.28   47.04 100
  -5   1  -4 1960.64   46.58 100
  -5   1  -4 1904.51   47.11  97
  -5  -1  -4 1894.34   46.86  81
  -5  -1  -4 1908.66   46.70  97
  -5   1  -4 1852.05   47.04  81
  -5  -1  -4 1809.07   44.00  73
  -5   1  -4 1828.63   43.96  76
  -5  -1  -4 1859.49   45.40  76
  -5  -1  -3   95.00    8.01   7
  -5   1  -3  112.40   11.41  18
  -5  -1  -3  106.56    8.65  56
  -5   1  -3   89.01    7.32 142
  -5   1  -3  102.34    8.18 144
  -5   1  -3   89.61    7.08 110
  -5   1  -3  101.87    7.91 100
  -5   1  -3  104.05    8.35  97
  -5  -1  -3   87.66    7.52  97
  -5  -1  -3   96.96    7.73  81
  -5   1  -3  100.62    6.93  76
  -5  -1  -3  108.10    7.86  76
  -5  -1  -3  102.07    7.14  73
  -5   1  -2  246.56   15.17  18
  -5  -1  -2  240.98   11.84   7
  -5  -1  -2  239.94   11.70  56
  -5  -1  -2  232.09   11.72 144
  -5   1  -2  243.38   11.70 144
  -5  -1  -2  252.08   11.70 110
  -5   1  -2  231.95   10.72 110
  -5   1  -2  236.34   11.85  97
  -5  -1  -2  243.61   11.59  97
  -5  -1  -2  235.31   10.73  73
  -5   1  -2  217.98   10.17  76
  -5  -1  -2  257.42   11.29  76
  -5  -1  -1  196.37   10.01  56
  -5  -1  -1  184.98   10.29 144
  -5   1  -1  201.24   10.47 144
  -5   1  -1  182.41    9.39 110
  -5  -1  -1  198.24   10.21 110
  -5  -1  -1  194.47   10.41   7
  -5   1  -1  178.82   12.65  18
  -5  -1  -1  205.76   12.27  18
  -5   1  -1  162.63    8.37  73
  -5  -1  -1  184.04    9.79  76
  -5   1  -1  180.99    9.11  76
  -5  -1  -1  194.95    9.46  73
  -5  -1   0 2769.20   61.98  56
  -5   1   0 2722.12   62.12 110
  -5  -1   0 2854.74   63.15 110
  -5   1   0 2772.35   63.30 144
  -5  -1   0 2811.85   63.62 144
  -5  -1   0 2796.89   63.44   7
  -5   1   0 2761.10   67.51  18
  -5  -1   0 2689.02   64.85  18
  -5  -1   0 2778.31   62.75  76
  -5   1   0 2729.92   61.68  76
  -5  -1   0 2762.12   62.34  73
  -5  -1   1   72.15    6.76 110
  -5   1   1   71.22    6.16 110
  -5  -1   1   67.87    6.81 144
  -5  -1   1   68.27    6.52  73
  -5  -1   1   67.14    6.40  76
  -5   1   1   64.49    6.01  76
  -5  -1   1   73.72    6.86   7
  -5   1   2   73.25    6.80  18
  -5  -1   2  104.59    7.67   7
  -5   1   2  101.74    6.90 110
  -5  -1   2   98.27    7.40 110
  -5  -1   2   84.66    7.35 144
  -5  -1   2   91.30    7.35  90
  -5   1   2   92.78    7.50  90
  -5  -1   2   76.78    6.30  67
  -5  -1   2   82.43    7.03  73
  -5   1   2   87.65    6.76  76
  -5  -1   2   94.31    7.26  76
  -5   1   3  481.19   22.27   3
  -5  -1   3  514.04   23.03   3
  -5  -1   3  477.46   17.37   7
  -5  -1   3  496.01   17.11 110
  -5   1   3  480.87   16.50 110
  -5  -1   3  492.11   15.71 135
  -5  -1   3  488.95   17.51 144
  -5   1   3  527.04   17.69  90
  -5   1   3  493.14   16.79  94
  -5  -1   3  499.07   17.43  90
  -5   1   3  508.19   16.65  76
  -5  -1   3  490.62   16.17  67
  -5  -1   3  506.36   17.15  76
  -5  -1   4 1131.21   37.09   3
  -5   1   4 1120.81   37.06   3
  -5   1   4 1131.24   29.58 110
  -5  -1   4 1086.70   29.89 110
  -5  -1   4 1094.33   28.54 135
  -5   1   4 1105.51   30.21 144
  -5  -1   4 1150.77   30.40 144
  -5  -1   4 1086.68   30.15  90
  -5   1   4  993.76   27.74  93
  -5   1   4 1132.63   30.52  90
  -5  -1   4 1087.36   28.88  67
  -5  -1   4 1133.38   30.15  76
  -5   1   4 1014.28   27.36  67
  -5   1   4 1103.63   29.45  76
  -5   1   4 1157.30   30.05  68
  -5   1   5  473.86   22.82   3
  -5  -1   5  508.28   23.20   3
  -5  -1   5  478.65   16.48 135
  -5  -1   5  507.71   17.98 144
  -5  -1   5  498.23   16.84 150
  -5   1   5  502.06   17.89 144
  -5   1   5  480.72   16.06 150
  -5  -1   5  511.07   17.86 110
  -5   1   5  472.13   16.49 107
  -5   1   5  490.57   17.16 110
  -5  -1   5  500.60   17.66  90
  -5   1   5  487.84   16.73  93
  -5   1   5  520.59   17.97  90
  -5   1   5  481.11   16.60  79
  -5  -1   5  499.81   16.84  67
  -5   1   5  531.60   17.97  68
  -5   1   5  482.08   15.92  67
  -5   1   6   68.32    9.70   3
  -5  -1   6   68.55   10.26   3
  -5   1   6   74.67    6.34 134
  -5   1   6   60.31    6.74 146
  -5  -1   6   66.58    6.92 150
  -5   1   6   68.59    6.56 150
  -5  -1   6   73.60    7.45 110
  -5   1   6   73.71    7.16 110
  -5   1   6   61.94    5.99 107
  -5  -1   6   70.38    6.87  90
  -5   1   6   68.27    7.11  90
  -5  -1   6   75.98    7.72  68
  -5   1   6   69.66    6.28  67
  -5   1   6   65.56    6.55  79
  -5  -1   6   75.62    6.81  67
  -5   1   6   69.56    7.08  68
  -5   1   7  749.89   23.37 134
  -5   1   7  796.26   24.29 146
  -5  -1   7  806.45   24.50 150
  -5   1   7  821.59   23.94 150
  -5   1   7  753.45   22.92 107
  -5   1   7  825.33   24.44 110
  -5   1   7  773.55   24.27  93
  -5   1   7  773.36   22.97  67
  -5  -1   7  805.65   25.22  68
  -5  -1   7  819.96   24.18  67
  -5   1   7  772.14   23.77  79
  -5   1   8  463.52   17.30 134
  -5   1   8  442.67   16.85 146
  -5  -1   8  472.27   17.60 150
  -5   1   8  462.48   17.16 150
  -5   1   8  441.17   16.88 138
  -5  -1   8  425.13   16.02 138
  -5  -1   8  453.44   16.51 146
  -5   1   8  432.68   15.87 107
  -5  -1   8  437.93   15.84  88
  -5   1   8  437.92   16.56  88
  -5   1   8  469.85   17.79  93
  -5  -1   8  457.14   18.04  68
  -5   1   8  471.36   17.91  68
  -5  -1   8  473.38   17.27  67
  -5   1   8  445.71   16.22  67
  -5   1   9  262.00   13.22 130
  -5   1   9  256.78   12.73 134
  -5  -1   9  258.95   12.84 134
  -5  -1   9  240.76   11.25 146
  -5   1   9  241.66   11.97 138
  -5  -1   9  259.71   11.72 138
  -5   1   9  247.12   11.83 146
  -5  -1   9  279.78   13.42 150
  -5   1   9  262.68   11.62 107
  -5   1   9  260.87   13.37  93
  -5   1   9  240.04   11.87  88
  -5  -1   9  256.83   12.52  67
  -5   1   9  258.72   12.11  67
  -5  -1   9  286.18   13.85  68
  -5   1   9  222.51   10.53  77
  -5  -1  10  624.70   21.11 130
  -5  -1  10  656.76   21.66 134
  -5   1  10  627.70   21.33 134
  -5   1  10  587.97   20.80 130
  -5  -1  10  650.23   21.68 150
  -5   1  10  594.61   20.05 138
  -5   1  10  578.63   19.03 146
  -5   1  10  597.09   19.38  88
  -5   1  10  612.52   21.71  93
  -5   1  10  569.99   18.71  77
  -5  -1  10  615.17   20.77  67
  -5   1  10  597.41   19.98  67
  -5   1  11  859.69   25.78 104
  -5   1  11  811.83   23.98 138
  -5  -1  11  835.36   25.05  67
  -5   1  11  763.73   22.85  77
  -5   1  11  813.04   24.05  67
  -5  -1  11  804.14   24.26 130
  -5  -1  11  823.81   25.48 134
  -5   1  11  804.78   24.55 130
  -5   1  11  830.25   25.68 134
  -5   1  12  390.33   14.22 130
  -5  -1  12  394.13   15.53 134
  -5  -1  12  370.70   13.66 130
  -5   1  12  406.13   15.77 134
  -5   1  12  359.67   13.41 149
  -5  -1  12  393.75   15.04 104
  -5   1  12  383.91   15.07 104
  -5  -1  12  382.27   15.64  93
  -5   1  12  396.36   15.93  93
  -5  -1  12  379.63   14.80  67
  -5  -1  13   85.30    7.38  93
  -5   1  13  103.56    7.71  93
  -5  -1  13  101.80    7.01 104
  -5   1  13  101.81    7.08 104
  -5   1  13  104.62    7.65 134
  -5   1  13  102.49    7.69 117
  -5  -1  13   96.22    7.56 134
  -5   1  14  313.64   11.07 104
  -5  -1  14  314.58   10.75 104
  -5  -1  14  380.15   12.79  93
  -5   1  14  378.52   12.81  93
  -5   1  14  363.48   12.45 148
  -5  -1  14  336.80   11.82 148
  -5   1  14  375.68   12.74 134
  -5  -1  14  346.64   12.33 134
  -5  -1  14  366.72   12.61 117
  -5   1  14  358.61   12.58 117
  -5  -1  15  112.99    5.62  93
  -5   1  15  100.26    5.24 148
  -5   1  15  121.17    5.73 117
  -5  -1  15  112.01    5.53 117
  -5  -1  15  119.44    5.71 134
  -5   1  15  112.46    5.71 134
  -5   2 -13  252.33    8.21   7
  -5  -2 -13  249.75    8.21   7
  -5   2 -13  242.92    8.56 136
  -5  -2 -12  612.82   17.95 144
  -5  -2 -12  594.28   17.59  97
  -5  -2 -12  635.64   18.38  81
  -5   2 -12  651.57   18.67  97
  -5  -2 -12  666.08   18.41   7
  -5   2 -12  677.81   18.49   7
  -5  -2 -11  171.56    9.71  64
  -5   2 -11  169.29    8.21 142
  -5  -2 -11  192.65    9.74 144
  -5  -2 -11  156.51    8.49 100
  -5  -2 -11  166.39    9.38  81
  -5   2 -11  191.74    9.98  97
  -5  -2 -11  171.07    9.07  97
  -5  -2 -11  195.07    9.76   7
  -5  -2 -10  298.31   13.65  64
  -5  -2 -10  330.69   14.14 144
  -5   2 -10  328.40   12.96 144
  -5   2 -10  316.30   12.77 142
  -5  -2 -10  311.67   13.21 100
  -5  -2 -10  332.60   14.24  81
  -5  -2 -10  318.13   13.60  97
  -5   2 -10  334.62   14.26  97
  -5  -2 -10  336.71   14.00   7
  -5  -2  -9  230.22   12.52  64
  -5   2  -9  239.37   11.91 144
  -5   2  -9  242.86   11.91 142
  -5  -2  -9  251.89   12.36 100
  -5  -2  -9  249.20   12.84  81
  -5   2  -9  262.01   13.28  81
  -5   2  -9  257.53   13.13  97
  -5  -2  -9  244.68   12.43  97
  -5  -2  -9  260.69   12.94   7
  -5  -2  -8  408.59   16.90  64
  -5   2  -8  410.57   16.84  64
  -5   2  -8  396.17   16.03 142
  -5   2  -8  397.38   16.01 144
  -5  -2  -8  431.01   17.03 100
  -5  -2  -8  424.90   17.14  81
  -5   2  -8  427.93   17.43  97
  -5  -2  -8  424.55   17.02  97
  -5   2  -8  422.29   17.58  81
  -5  -2  -8  431.85   17.19   7
  -5   2  -8  391.89   23.88  18
  -5  -2  -7  125.59   10.71  56
  -5  -2  -7  123.20    9.28  64
  -5   2  -7  119.67    8.92  64
  -5   2  -7  131.07    9.27 144
  -5   2  -7  114.94    8.78 142
  -5   2  -7  104.58    8.01 100
  -5  -2  -7  110.89    9.32 100
  -5   2  -7  117.79    9.65  97
  -5  -2  -7  111.64    9.00  97
  -5  -2  -7  125.56    9.39  81
  -5   2  -7  117.02    9.72  81
  -5  -2  -7  119.17    9.41   7
  -5   2  -7  149.68   15.24  18
  -5  -2  -6  294.97   14.19   7
  -5   2  -6  302.23   20.34  18
  -5  -2  -6  298.16   15.29  56
  -5   2  -6  289.05   13.32  64
  -5  -2  -6  312.78   13.78  64
  -5   2  -6  317.99   13.97 144
  -5   2  -6  276.09   13.11 142
  -5  -2  -6  308.11   14.52 144
  -5   2  -6  294.22   13.17 100
  -5  -2  -6  290.90   14.02 100
  -5   2  -6  309.79   14.77  81
  -5  -2  -6  301.99   13.98  97
  -5  -2  -6  309.24   14.21  81
  -5   2  -6  284.48   14.10  97
  -5  -2  -6  266.84   11.64  73
  -5   2  -5   95.10   12.39  18
  -5  -2  -5  100.35    8.60   7
  -5  -2  -5   82.56    7.12  64
  -5   2  -5   83.40    7.10  64
  -5   2  -5   88.52    7.73 142
  -5  -2  -5  109.97    8.88 144
  -5   2  -5   95.42    7.99 144
  -5   2  -5   99.35    7.86 100
  -5   2  -5   90.91    8.58  81
  -5   2  -5   86.49    8.27  97
  -5  -2  -5   88.81    8.02  97
  -5  -2  -5  101.36    8.25  81
  -5  -2  -5   85.88    6.87  73
  -5   2  -4 1263.39   33.61   7
  -5  -2  -4 1233.06   33.57   7
  -5   2  -4 1241.14   41.92  18
  -5  -2  -4 1230.57   34.41  56
  -5   2  -4 1171.40   30.79  64
  -5  -2  -4 1157.06   30.77  64
  -5   2  -4 1118.86   32.18 142
  -5   2  -4 1215.63   32.86 144
  -5  -2  -4 1237.68   33.74 144
  -5   2  -4 1173.41   31.00 110
  -5  -2  -4 1187.58   32.68  97
  -5  -2  -4 1163.61   32.48  81
  -5   2  -4 1258.46   33.87  81
  -5   2  -4 1238.17   33.87  97
  -5  -2  -4 1161.76   31.17  73
  -5  -2  -3  397.23   15.50   7
  -5   2  -3  397.50   20.73  18
  -5   2  -3  383.54   15.33   7
  -5  -2  -3  335.76   12.52  64
  -5  -2  -3  387.05   15.87  56
  -5  -2  -3  386.57   15.68 144
  -5   2  -3  355.43   14.59 142
  -5   2  -3  370.65   14.90 144
  -5  -2  -3  409.37   15.77 100
  -5   2  -3  365.48   13.80 110
  -5  -2  -3  395.29   15.04  97
  -5   2  -3  405.07   15.75  97
  -5  -2  -3  352.30   14.41  81
  -5  -2  -3  374.60   14.25  73
  -5  -2  -3  393.98   14.99  76
  -5   2  -2  808.67   30.28  18
  -5   2  -2  835.86   24.75   7
  -5  -2  -2  825.33   24.67   7
  -5  -2  -2  813.26   24.62  56
  -5   2  -2  804.57   23.76 142
  -5   2  -2  838.25   24.44 144
  -5  -2  -2  832.48   24.74 144
  -5  -2  -2  809.97   24.68 100
  -5  -2  -2  812.61   24.24 110
  -5   2  -2  768.56   22.44 110
  -5   2  -2  803.58   24.62  97
  -5  -2  -2  770.31   23.64  97
  -5  -2  -2  823.88   24.17  76
  -5  -2  -2  796.73   23.29  73
  -5  -2  -1  712.09   21.60  56
  -5   2  -1  703.18   21.89 144
  -5  -2  -1  719.22   22.20 144
  -5  -2  -1  716.96   22.06 110
  -5  -2  -1  721.03   22.28 100
  -5   2  -1  676.17   20.25 110
  -5   2  -1  653.26   19.55  76
  -5  -2  -1  683.62   21.31  73
  -5  -2  -1  732.89   21.91  76
  -5   2  -1  729.21   27.18  18
  -5   2  -1  740.92   22.16   7
  -5  -2  -1  674.93   23.44  18
  -5  -2  -1  736.67   22.21   7
  -5  -2   0 1052.30   28.76   7
  -5   2   0 1053.80   33.29  18
  -5   2   0 1099.56   28.97   7
  -5  -2   0 1076.35   27.78  56
  -5   2   0 1005.01   28.36 144
  -5  -2   0 1023.63   28.89 144
  -5   2   0 1000.39   27.40 136
  -5   2   0 1024.48   27.01 110
  -5  -2   0 1042.47   28.54 110
  -5   2   0 1102.41   28.90  90
  -5  -2   0 1029.70   28.18  73
  -5   2   0  931.24   26.32  76
  -5  -2   0 1030.70   28.52  76
  -5   2   1  135.04    8.52   7
  -5   2   1  120.14   10.17  18
  -5  -2   1  144.39    8.88   7
  -5  -2   1  138.51    7.58  56
  -5   2   1  131.04    7.79 110
  -5  -2   1  134.48    8.70 110
  -5  -2   1  123.41    8.49 144
  -5   2   1  125.92    8.37 144
  -5  -2   1  128.22    7.59 135
  -5   2   1  143.43    8.73  90
  -5  -2   1  154.59    8.92  76
  -5   2   1  134.47    7.64  76
  -5  -2   1  150.85    8.71  73
  -5  -2   2    9.71    4.39   7
  -5   2   2   14.10    4.66   7
  -5   2   2    9.33    4.53  18
  -5  -2   2   12.69    4.71 144
  -5  -2   2   10.44    3.79 135
  -5   2   2   13.58    4.63 144
  -5   2   2    9.12    3.88 110
  -5  -2   2    9.54    4.72 110
  -5  -2   2   10.19    4.64  90
  -5   2   2   12.81    3.89  94
  -5  -2   2   12.52    4.49  73
  -5   2   2    8.40    4.07  68
  -5   2   2   13.49    4.02  76
  -5   2   2   10.84    3.60  80
  -5  -2   2   11.48    4.56  76
  -5   2   3   10.89    4.59   7
  -5  -2   3    5.27    4.30   7
  -5  -2   3    9.50    6.05   3
  -5   2   3    7.20    3.71  18
  -5   2   3   13.63    4.16 124
  -5  -2   3    8.72    3.94 135
  -5   2   3    7.28    4.51 144
  -5  -2   3    6.64    4.46 144
  -5   2   3   10.37    3.91 110
  -5  -2   3    7.70    4.54  90
  -5   2   3    9.99    4.25  94
  -5   2   3    8.18    4.08  68
  -5  -2   3    9.80    4.26  67
  -5   2   3    9.11    3.50  80
  -5   2   3    8.25    3.81  76
  -5  -2   3    8.23    3.66  70
  -5  -2   4 4084.10   95.11   3
  -5   2   4 3664.15   84.10 124
  -5  -2   4 3967.14   86.07 144
  -5  -2   4 3948.26   84.79 135
  -5   2   4 3889.00   84.52 110
  -5   2   4 3902.36   86.25  90
  -5  -2   4 3909.86   85.79  90
  -5   2   4 3720.60   83.67  93
  -5   2   4 4039.56   86.34  94
  -5  -2   4 4014.87   85.36  67
  -5   2   4 3916.23   85.42  68
  -5  -2   5 1009.49   35.86   3
  -5   2   5  977.45   26.96 134
  -5  -2   5 1030.98   28.49 135
  -5  -2   5 1028.99   29.10 144
  -5   2   5 1101.37   29.76 146
  -5   2   5 1017.91   28.09 110
  -5   2   5 1056.49   29.42  90
  -5   2   5  976.19   27.86  93
  -5  -2   5 1052.49   29.00  90
  -5  -2   5 1074.87   28.88  67
  -5   2   5 1072.06   29.11  68
  -5   2   5 1017.50   28.18  79
  -5  -2   5 1082.01   29.62  76
  -5  -2   6  343.05   19.21   3
  -5   2   6  318.04   12.99 134
  -5   2   6  304.28   12.66 116
  -5   2   6  333.83   14.44 146
  -5   2   6  306.02   12.58 150
  -5  -2   6  333.63   13.85 135
  -5   2   6  305.00   13.05 107
  -5   2   6  329.10   13.41 110
  -5   2   6  325.42   13.65  93
  -5  -2   6  346.23   13.90  90
  -5   2   6  337.21   13.66  79
  -5  -2   6  351.47   14.90  68
  -5  -2   6  342.48   14.10  67
  -5   2   6  312.37   12.18  67
  -5   2   6  345.55   14.30  68
  -5   2   7   18.76    5.35 130
  -5   2   7   16.38    4.81 134
  -5  -2   7   16.12    5.50 150
  -5   2   7   19.55    5.28 146
  -5   2   7   18.66    5.29 110
  -5   2   7   11.06    4.52 107
  -5   2   7    9.87    4.44  88
  -5   2   7   14.38    5.13  93
  -5   2   7   17.07    4.94  79
  -5   2   7   16.75    5.69  68
  -5  -2   7   17.71    5.33  67
  -5  -2   7   16.89    5.78  68
  -5   2   7   17.63    4.25  67
  -5   2   8 1124.76   31.88 134
  -5   2   8 1145.35   32.68 130
  -5  -2   8 1096.63   30.68 146
  -5   2   8 1158.17   32.23 138
  -5   2   8 1107.89   31.55 146
  -5  -2   8 1190.81   32.82 150
  -5  -2   8 1167.59   32.62 110
  -5   2   8 1125.11   30.95 107
  -5   2   8 1137.60   31.67  88
  -5   2   8 1135.79   32.41  93
  -5  -2   8 1218.83   33.08  68
  -5   2   8 1156.82   32.07  79
  -5   2   8 1053.81   29.82  67
  -5  -2   8 1202.30   32.54  67
  -5   2   9  254.99   12.75 134
  -5   2   9  253.27   13.10 130
  -5   2   9  250.20   12.38 138
  -5  -2   9  256.76   13.18 150
  -5  -2   9  243.33   11.17 146
  -5   2   9  246.41   11.89 146
  -5   2   9  272.97   13.63 104
  -5   2   9  247.76   11.77 107
  -5   2   9  275.04   13.37  93
  -5   2   9  229.35   11.77  88
  -5   2   9  252.42   11.55  67
  -5   2   9  255.60   11.27  77
  -5  -2   9  253.38   13.06  68
  -5  -2   9  268.39   13.16  67
  -5   2  10  846.10   25.78 130
  -5   2  10  843.88   26.09 134
  -5   2  10  850.24   24.30 146
  -5   2  10  837.63   25.35 138
  -5  -2  10  755.40   22.64 139
  -5  -2  10  893.19   26.89 150
  -5   2  10  826.81   24.22 107
  -5   2  10  852.18   26.42 104
  -5   2  10  821.07   24.46  88
  -5   2  10  848.67   26.60  93
  -5  -2  10  836.02   25.71  67
  -5   2  10  775.55   23.71  67
  -5   2  10  793.82   23.70  77
  -5   2  11  241.29   12.43 134
  -5  -2  11  249.08   12.53 134
  -5   2  11  239.25   11.71 130
  -5  -2  11  242.42   11.50 130
  -5   2  11  237.74   11.68 138
  -5  -2  11  262.40   13.01 150
  -5   2  11  253.62   12.66 104
  -5   2  11  247.58   11.16  88
  -5   2  11  227.15   10.69  77
  -5  -2  11  241.77   12.20  67
  -5  -2  12  880.59   26.31 134
  -5   2  12  927.64   26.84 134
  -5   2  12  917.35   25.18 130
  -5  -2  12  869.01   24.25 130
  -5   2  12  885.87   24.92 149
  -5  -2  12  934.27   26.23 104
  -5   2  12  893.95   26.08 104
  -5   2  12  897.02   26.89  93
  -5  -2  12  907.83   26.90  93
  -5  -2  12  906.63   26.05  67
  -5   2  13   51.35    5.51 104
  -5  -2  13   45.46    5.37 104
  -5   2  13   46.66    4.53 130
  -5  -2  13   49.19    5.83 134
  -5   2  13   44.17    5.83 134
  -5   2  13   43.00    5.70 117
  -5  -2  13   49.93    6.02  93
  -5   2  13   43.37    5.86  93
  -5   2  13   40.23    4.64 149
  -5   2  13   49.94    5.92 148
  -5   2  14  171.34    7.42 104
  -5  -2  14  154.38    6.80 104
  -5  -2  14  182.63    8.58  93
  -5   2  14  195.45    8.74 148
  -5  -2  14  168.42    7.77 148
  -5   2  14  180.82    8.63 134
  -5  -2  14  187.59    8.48 134
  -5   2  14  194.71    8.74 117
  -5  -2  14  192.27    8.62 117
  -5  -2  15   24.33    3.30  93
  -5   2  15   18.89    3.10 148
  -5   2  15   20.54    3.23 117
  -5  -2  15   24.42    3.14 134
  -5   2  15   20.57    3.27 134
  -5  -2  15   16.80    2.90 117
  -5  -3 -13   32.25    3.26 144
  -5  -3 -12  321.36   11.26 144
  -5   3 -12  318.63   11.44  97
  -5  -3 -12  300.58   10.08  97
  -5  -3 -12  326.12   11.09   7
  -5   3 -12  321.17   11.07   7
  -5  -3 -11   72.08    6.68  64
  -5   3 -11   68.23    5.80 142
  -5  -3 -11   80.22    6.37 100
  -5   3 -11   79.03    6.85  97
  -5  -3 -11   82.70    6.25  97
  -5  -3 -11   78.12    6.64  81
  -5   3 -11   89.02    6.81   7
  -5  -3 -11   81.55    6.58   7
  -5  -3 -10  625.13   21.00  64
  -5   3 -10  623.54   20.04 142
  -5  -3 -10  637.82   20.56 100
  -5   3 -10  633.77   21.21  97
  -5  -3 -10  636.45   20.20  97
  -5  -3 -10  675.68   21.06  81
  -5   3 -10  655.09   20.84   7
  -5  -3 -10  667.79   21.00   7
  -5  -3  -9  453.59   17.79  64
  -5   3  -9  471.87   16.51 144
  -5  -3  -9  509.24   18.71 144
  -5   3  -9  456.61   17.28 142
  -5  -3  -9  501.80   18.28 100
  -5  -3  -9  486.46   18.04  81
  -5   3  -9  494.51   18.64  97
  -5  -3  -9  510.07   17.80  97
  -5   3  -9  495.47   18.08   7
  -5  -3  -9  487.21   18.06   7
  -5  -3  -8  650.87   21.96  64
  -5  -3  -8  563.25   19.20  61
  -5  -3  -8  679.53   23.81  56
  -5   3  -8  619.70   21.47 142
  -5  -3  -8  664.26   22.69 144
  -5   3  -8  628.56   20.71 144
  -5  -3  -8  642.83   22.19 100
  -5  -3  -8  660.27   22.13  81
  -5  -3  -8  637.60   21.30  97
  -5   3  -8  668.97   22.93  97
  -5   3  -8  655.53   22.18   7
  -5  -3  -8  649.78   22.17   7
  -5   3  -7  498.15   18.66   7
  -5  -3  -7  494.85   18.63   7
  -5   3  -7  461.32   26.02  18
  -5  -3  -7  457.75   16.16  61
  -5  -3  -7  543.51   20.83  56
  -5  -3  -7  495.41   18.35  64
  -5   3  -7  447.11   17.98 142
  -5   3  -7  491.65   17.76 144
  -5  -3  -7  502.38   19.42 144
  -5  -3  -7  529.62   19.45 100
  -5  -3  -7  510.54   18.78  81
  -5   3  -7  467.15   18.90  97
  -5  -3  -7  445.53   17.77  97
  -5  -3  -7  460.80   16.21  73
  -5  -3  -6  116.54    8.72  64
  -5  -3  -6  101.10    9.60  56
  -5   3  -6  112.99    9.34  97
  -5  -3  -6  109.31    8.57  81
  -5  -3  -6  112.17    8.62  97
  -5  -3  -6  114.29    8.95   7
  -5   3  -6  118.45    9.06   7
  -5   3  -6   88.87   12.70  18
  -5   3  -6  100.66    8.64 142
  -5   3  -6  105.03    8.50 144
  -5  -3  -6  107.18    9.21 144
  -5  -3  -5   17.63    4.92  64
  -5  -3  -5   29.05    6.06 144
  -5   3  -5   19.75    5.34 142
  -5   3  -5   24.50    5.63 144
  -5  -3  -5   22.02    5.29  97
  -5  -3  -5   18.62    5.39  81
  -5   3  -5   28.70    6.16  81
  -5   3  -5   26.31    5.85  97
  -5   3  -5   22.39    8.41  18
  -5   3  -5   23.55    5.87   7
  -5  -3  -5   21.96    5.74   7
  -5   3  -4 1051.61   29.63   7
  -5  -3  -4 1027.79   29.45   7
  -5   3  -4  988.79   37.63  18
  -5  -3  -4 1024.68   30.62  56
  -5  -3  -4  957.49   27.06  64
  -5  -3  -4 1040.22   29.79 144
  -5   3  -4 1016.30   28.56 144
  -5   3  -4 1017.19   29.29 142
  -5  -3  -4 1025.80   29.94 100
  -5  -3  -4  945.43   28.12  97
  -5  -3  -4  949.42   28.26  81
  -5   3  -4 1034.04   29.86  97
  -5  -3  -4 1067.78   28.47  73
  -5   3  -3  760.59   30.37  18
  -5  -3  -3  719.43   22.77   7
  -5   3  -3  741.11   22.80   7
  -5  -3  -3  742.66   23.72  56
  -5  -3  -3  661.43   19.90  64
  -5   3  -3  727.55   22.32 144
  -5  -3  -3  732.90   23.15 144
  -5   3  -3  729.57   22.63 142
  -5  -3  -3  712.77   23.04 100
  -5   3  -3  746.82   23.34  97
  -5  -3  -3  678.17   21.69  97
  -5  -3  -3  690.95   21.70  81
  -5  -3  -3  695.42   21.80  73
  -5  -3  -3  708.42   22.62  76
  -5   3  -2 2393.84   55.39   7
  -5   3  -2 2383.92   64.15  18
  -5  -3  -2 2341.98   55.23   7
  -5  -3  -2 2265.86   55.65 144
  -5   3  -2 2305.06   55.00 142
  -5   3  -2 2312.00   54.59 144
  -5  -3  -2 2352.90   55.69  56
  -5  -3  -2 2299.78   55.53 100
  -5  -3  -2 2290.25   55.44 110
  -5   3  -2 2389.49   55.83  97
  -5  -3  -2 2340.12   54.65  73
  -5  -3  -2 2318.02   55.21  76
  -5   3  -1   44.54    5.55 144
  -5   3  -1   38.46    5.84 136
  -5  -3  -1   38.82    6.11 144
  -5   3  -1   43.88    5.21 132
  -5   3  -1   33.74    4.67 118
  -5  -3  -1   37.74    5.81  56
  -5  -3  -1   43.58    5.98 100
  -5  -3  -1   35.88    5.61  73
  -5  -3  -1   46.36    6.09  76
  -5   3  -1   44.23    8.40  18
  -5   3  -1   46.77    5.91   7
  -5  -3  -1   40.85    5.77   7
  -5  -3   0   45.39    6.13   7
  -5   3   0   47.52    5.93   7
  -5   3   0   53.66    8.48  18
  -5   3   0   47.93    5.73 136
  -5   3   0   56.26    6.06 144
  -5  -3   0   53.80    6.27 144
  -5   3   0   52.92    5.77 132
  -5   3   0   44.71    4.76 130
  -5  -3   0   43.13    5.55  56
  -5   3   0   45.65    4.78 110
  -5   3   0   53.55    6.11  90
  -5  -3   0   46.06    6.00  73
  -5  -3   0   57.45    6.46  76
  -5   3   0   47.77    5.63  80
  -5   3   1   63.95    6.51   7
  -5   3   1   61.90    8.70  18
  -5  -3   1   67.09    6.70   7
  -5   3   1   64.25    5.86 136
  -5  -3   1   57.04    6.28 144
  -5   3   1   70.53    6.75 132
  -5  -3   1   62.89    5.70  56
  -5   3   1   59.55    5.35 110
  -5   3   1   62.24    6.46  90
  -5   3   1   65.83    5.93  94
  -5   3   1   63.64    5.85  80
  -5   3   1   63.47    5.30  68
  -5   3   1   53.25    5.10  76
  -5  -3   1   55.71    5.15  70
  -5  -3   1   72.99    6.94  73
  -5   3   2   38.61    6.69  18
  -5  -3   2   43.27    5.76   7
  -5   3   2   40.61    5.62   7
  -5   3   2   32.47    4.85 136
  -5  -3   2   37.05    5.14 135
  -5   3   2   41.11    5.70 144
  -5  -3   2   40.57    5.99 144
  -5   3   2   46.80    6.00 132
  -5  -3   2   40.47    4.26  56
  -5   3   2   45.23    5.00 110
  -5   3   2   39.33    4.65 104
  -5   3   2   44.81    5.81  90
  -5   3   2   36.50    5.28  94
  -5   3   2   38.98    4.99  80
  -5   3   2   39.63    4.55  76
  -5   3   2   36.17    4.79  68
  -5  -3   2   41.09    4.96  70
  -5  -3   2   46.05    6.01  73
  -5   3   3  424.67   20.67   3
  -5  -3   3  432.24   20.62   3
  -5   3   3  390.75   17.33  18
  -5   3   3  399.55   14.98 124
  -5   3   3  428.08   15.63 144
  -5  -3   3  409.70   15.58 144
  -5  -3   3  413.64   15.18 135
  -5   3   3  412.02   14.26 110
  -5   3   3  407.79   15.37  94
  -5   3   3  419.13   15.75  90
  -5  -3   3  412.51   15.58  90
  -5   3   3  403.67   15.23  80
  -5  -3   3  414.25   14.71  70
  -5   3   3  436.08   14.86  68
  -5  -3   3  418.44   15.53  67
  -5  -3   4  786.50   29.62   3
  -5   3   4  769.08   29.38   3
  -5   3   4  697.09   24.65  18
  -5   3   4  763.92   22.77 124
  -5  -3   4  776.57   23.67 144
  -5  -3   4  792.07   23.27 135
  -5   3   4  853.43   24.47 146
  -5   3   4  799.18   23.89 144
  -5  -3   4  782.86   24.13 110
  -5   3   4  782.65   22.25 110
  -5   3   4  802.65   24.16  94
  -5  -3   4  764.80   23.41  90
  -5   3   4  748.59   22.17  93
  -5   3   4  807.97   23.17  68
  -5   3   4  809.33   23.49  80
  -5  -3   4  792.86   24.02  76
  -5  -3   4  798.93   23.78  67
  -5  -3   4  790.12   23.10  70
  -5   3   5  434.18   21.42   3
  -5  -3   5  438.72   21.72   3
  -5   3   5  444.10   15.98 116
  -5   3   5  429.94   15.35 124
  -5   3   5  436.20   15.06 134
  -5   3   5  440.30   16.56 146
  -5  -3   5  426.61   16.00 135
  -5  -3   5  433.09   16.36 144
  -5   3   5  409.18   15.06 110
  -5   3   5  445.51   16.24 107
  -5  -3   5  454.54   17.01 110
  -5   3   5  424.65   15.44  93
  -5   3   5  446.23   17.12  94
  -5  -3   5  422.71   15.94  90
  -5   3   5  453.50   16.83  90
  -5   3   5  447.23   16.11  68
  -5  -3   5  439.93   16.45  67
  -5  -3   5  433.77   16.72  76
  -5   3   6  562.33   18.77 134
  -5   3   6  603.10   20.65 130
  -5   3   6  556.32   18.91 116
  -5   3   6  624.50   20.52 146
  -5  -3   6  625.05   20.16 135
  -5   3   6  569.75   19.47 107
  -5   3   6  588.88   18.99 110
  -5  -3   6  574.98   20.18 110
  -5   3   6  594.97   19.75  93
  -5  -3   6  557.79   19.12  90
  -5   3   6  598.75   20.01  68
  -5  -3   6  618.31   20.96  68
  -5  -3   6  608.70   20.34  67
  -5  -3   6  583.20   20.20  76
  -5   3   6  562.74   19.52  79
  -5   3   7   20.50    5.11 134
  -5   3   7   28.07    6.06 130
  -5   3   7   15.68    4.34 116
  -5   3   7   22.12    5.34 146
  -5  -3   7   24.67    5.94 135
  -5  -3   7   24.48    5.98 150
  -5   3   7   18.41    5.00 107
  -5  -3   7   23.27    5.77 110
  -5   3   7   19.98    5.53  88
  -5   3   7   23.68    5.62  93
  -5   3   7   25.12    5.31  79
  -5  -3   7   20.36    5.90  68
  -5  -3   7   23.03    5.89  67
  -5   3   8  836.54   26.20 130
  -5   3   8  844.90   25.47 134
  -5   3   8  836.81   25.50 146
  -5  -3   8  773.59   23.12 139
  -5  -3   8  887.86   26.60 150
  -5  -3   8  813.43   23.96 146
  -5   3   8  838.65   26.08 138
  -5  -3   8  857.59   26.14 110
  -5   3   8  838.84   26.39 104
  -5   3   8  763.22   24.54 107
  -5   3   8  851.44   26.12  93
  -5   3   8  846.06   25.60  88
  -5   3   8  774.73   23.36  77
  -5  -3   8  847.98   26.34  68
  -5   3   8  755.10   22.69  67
  -5  -3   8  859.02   26.10  67
  -5   3   8  829.10   25.75  79
  -5   3   9   35.06    6.10 134
  -5   3   9   37.31    6.43 130
  -5  -3   9   37.02    7.01 150
  -5  -3   9   42.27    5.37 139
  -5   3   9   43.90    6.58 138
  -5   3   9   40.58    5.95 146
  -5   3   9   47.28    6.91 104
  -5   3   9   34.70    5.81 107
  -5   3   9   37.61    6.13  88
  -5   3   9   43.96    6.47  93
  -5   3   9   36.44    5.03  67
  -5  -3   9   43.45    6.71  67
  -5  -3   9   48.50    6.96  68
  -5   3   9   37.93    5.28  77
  -5   3  10  464.08   17.83 134
  -5   3  10  454.73   17.55 130
  -5   3  10  463.17   17.41 138
  -5  -3  10  411.22   15.21 139
  -5   3  10  440.98   16.22 146
  -5  -3  10  465.37   18.18 150
  -5   3  10  443.31   16.52 107
  -5   3  10  438.77   17.79 104
  -5   3  10  468.16   18.09  93
  -5   3  10  451.30   16.80  88
  -5   3  10  424.15   15.86  77
  -5  -3  10  466.10   17.85  67
  -5  -3  11   90.31    7.37 130
  -5   3  11  111.60    8.84 134
  -5   3  11   92.00    7.91 130
  -5   3  11  103.59    8.46 138
  -5  -3  11   89.43    6.64 139
  -5   3  11  106.49    7.60 107
  -5   3  11  112.94    8.94 104
  -5   3  11   98.43    7.41  88
  -5   3  11   98.55    7.26  77
  -5  -3  11   99.72    8.35  67
  -5   3  12  227.34   10.47 130
  -5   3  12  224.42   11.44 134
  -5  -3  12  209.79    9.44 130
  -5  -3  12  219.72   11.14 134
  -5   3  12  231.63   10.71 149
  -5   3  12  211.20   10.92 104
  -5   3  12  238.90   11.96  93
  -5  -3  12  238.80   11.55  67
  -5  -3  13  247.47   10.27 104
  -5   3  13  256.29   10.64 104
  -5  -3  13  234.14   10.80 134
  -5   3  13  239.84    9.45 130
  -5   3  13  242.69   11.08 134
  -5   3  13  250.65   11.23 117
  -5   3  13  263.54   11.42  93
  -5  -3  13  259.99   11.51  93
  -5   3  13  237.17    9.86 149
  -5   3  13  241.03   11.03 148
  -5   3  14  340.31   11.11 104
  -5  -3  14  374.29   12.34 134
  -5   3  14  360.44   12.43 134
  -5   3  14  392.49   12.74 117
  -5   3  14  378.21   12.56 148
  -5  -3  14  322.92   10.96 148
  -5  -3  14  373.83   12.50  93
  -5   3  15  326.91    9.62 117
  -5  -3  15  272.45    8.92 134
  -5  -3  15  281.10    8.82 117
  -5  -3  15  328.23    9.50  93
  -5   3  15  312.26    9.45 134
  -5   3  15  297.36    9.31 148
  -5  -4 -12   27.14    3.68 100
  -5  -4 -12   19.91    3.47   7
  -5   4 -12   24.00    3.68   7
  -5   4 -12   20.02    3.19 142
  -5  -4 -11   40.37    5.36  64
  -5  -4 -11   39.93    5.11   7
  -5   4 -11   39.57    5.10   7
  -5  -4 -11   41.89    5.32 100
  -5  -4 -11   34.90    4.49  97
  -5  -4 -11   38.78    5.11  81
  -5  -4 -11   38.37    5.55 144
  -5   4 -11   38.34    4.88 142
  -5  -4 -10   53.46    6.40  64
  -5  -4 -10   61.64    6.41   7
  -5   4 -10   51.28    6.16   7
  -5  -4 -10   58.61    6.55 100
  -5  -4 -10   56.25    6.17  81
  -5  -4 -10   48.51    5.53  97
  -5  -4 -10   62.02    6.98 144
  -5   4 -10   54.58    6.17 142
  -5   4  -9   44.02    6.16   7
  -5  -4  -9   41.48    6.11   7
  -5  -4  -9   37.98    5.04  61
  -5  -4  -9   35.15    6.15  64
  -5  -4  -9   40.50    6.59 100
  -5  -4  -9   30.39    5.37  97
  -5  -4  -9   39.70    6.29  81
  -5   4  -9   38.59    6.15 142
  -5  -4  -9   35.49    6.38 144
  -5   4  -8  602.63   21.06 142
  -5  -4  -8  660.39   22.17 144
  -5   4  -8  575.20   18.91 144
  -5  -4  -8  638.94   21.24   7
  -5   4  -8  642.48   21.29   7
  -5  -4  -8  551.83   18.70  61
  -5  -4  -8  602.16   20.87  64
  -5  -4  -8  647.47   22.99  56
  -5  -4  -8  586.90   20.44  81
  -5  -4  -8  583.70   19.86  97
  -5  -4  -8  576.08   18.58  73
  -5  -4  -7  197.54   11.23  64
  -5  -4  -7  208.96   13.08  56
  -5  -4  -7  180.61    9.55  61
  -5   4  -7  198.87   11.26   7
  -5  -4  -7  207.85   11.69   7
  -5  -4  -7  194.74   10.84  97
  -5  -4  -7  191.59   11.04  81
  -5  -4  -7  214.29   12.17 144
  -5   4  -7  193.88   10.36 144
  -5   4  -7  175.61   11.21 142
  -5  -4  -6  570.61   21.47  56
  -5  -4  -6  537.69   18.89  64
  -5  -4  -6  507.99   19.14   7
  -5   4  -6  516.71   27.22  18
  -5   4  -6  513.57   19.07   7
  -5  -4  -6  532.40   19.89 100
  -5  -4  -6  480.77   18.27  81
  -5  -4  -6  494.97   18.23  97
  -5   4  -6  516.28   18.10 144
  -5   4  -6  506.03   19.38 142
  -5  -4  -6  549.61   20.27 144
  -5  -4  -5   37.61    5.66  64
  -5   4  -5   41.90    6.37   7
  -5   4  -5   37.86    9.57  18
  -5  -4  -5   33.25    5.96   7
  -5  -4  -5   41.26    5.89  97
  -5  -4  -5   37.74    6.88 100
  -5  -4  -5   40.25    5.87  81
  -5   4  -5   41.48    6.57 142
  -5  -4  -5   30.51    6.38 144
  -5   4  -5   32.20    5.56 144
  -5  -4  -4 1717.02   44.02  56
  -5  -4  -4 1581.17   40.14  64
  -5  -4  -4 1636.06   42.11   7
  -5   4  -4 1672.08   52.92  18
  -5   4  -4 1714.29   42.48   7
  -5  -4  -4 1688.60   43.05 100
  -5  -4  -4 1617.84   41.15  97
  -5  -4  -4 1549.01   40.87  81
  -5  -4  -4 1640.72   42.80 144
  -5   4  -4 1656.79   41.13 144
  -5   4  -4 1636.61   42.58 142
  -5  -4  -3   60.45    7.35  27
  -5  -4  -3   61.23    6.74   7
  -5   4  -3   56.85   10.50  18
  -5   4  -3   67.32    6.73   7
  -5  -4  -3   57.99    5.44  64
  -5  -4  -3   61.86    7.56  56
  -5  -4  -3   59.40    7.08 144
  -5   4  -3   57.22    6.20 144
  -5   4  -3   53.50    6.61 142
  -5  -4  -3   79.27    7.71 100
  -5  -4  -3   52.84    5.90  97
  -5  -4  -3   64.21    6.85  73
  -5   4  -2 1743.62   51.84  18
  -5   4  -2 1737.09   42.77   7
  -5  -4  -2 1649.68   42.45   7
  -5   4  -2 1780.08   43.64 136
  -5   4  -2 1590.60   40.24 146
  -5   4  -2 1702.37   43.03 142
  -5   4  -2 1685.57   41.89 144
  -5  -4  -2 1676.83   43.00 144
  -5  -4  -2 1762.55   43.56  56
  -5  -4  -2 1694.39   43.14 100
  -5   4  -2 1734.49   41.96  90
  -5  -4  -2 1692.76   43.12  76
  -5  -4  -2 1750.92   42.81  73
  -5   4  -1  129.42   12.46  18
  -5   4  -1  137.04    8.65   7
  -5  -4  -1  113.72    8.32   7
  -5   4  -1  135.21    8.93 136
  -5   4  -1  124.75    8.25 144
  -5   4  -1  134.28    7.89 146
  -5  -4  -1  146.60    9.52 144
  -5   4  -1  132.10    8.20 132
  -5   4  -1  128.62    8.13 118
  -5  -4  -1  137.68    8.89  56
  -5  -4  -1  147.43    9.44 110
  -5  -4  -1  130.44    8.94 100
  -5   4  -1  135.84    8.34  90
  -5  -4  -1  129.84    9.03  73
  -5  -4   0  774.05   23.35   7
  -5   4   0  818.54   23.53   7
  -5   4   0  825.02   29.83  18
  -5   4   0  785.55   23.04 144
  -5  -4   0  765.49   23.39 144
  -5   4   0  790.32   23.38 136
  -5   4   0  774.09   23.08 132
  -5   4   0  664.44   20.65 130
  -5   4   0  735.84   22.19 118
  -5  -4   0  802.20   22.98  56
  -5  -4   0  819.92   24.16 110
  -5   4   0  798.40   23.25  90
  -5  -4   0  736.50   21.39  70
  -5  -4   0  788.11   23.76  73
  -5  -4   1   39.50    5.60   7
  -5   4   1   54.02    8.33  18
  -5   4   1   44.41    5.97   7
  -5   4   1   46.31    5.76 146
  -5   4   1   48.23    5.71 136
  -5   4   1   52.90    6.07 144
  -5  -4   1   43.68    6.19 144
  -5   4   1   49.79    6.36 132
  -5   4   1   46.99    5.34 118
  -5   4   1   50.37    5.16 130
  -5  -4   1   44.86    5.08  56
  -5  -4   1   52.09    6.74  53
  -5  -4   1   48.98    6.54 110
  -5   4   1   44.95    5.54  94
  -5   4   1   57.11    6.28  90
  -5   4   1   44.89    5.88  80
  -5  -4   1   55.35    5.52  70
  -5   4   2 1250.26   39.19   3
  -5  -4   2 1191.72   32.54   7
  -5   4   2 1270.84   32.68   7
  -5   4   2 1196.02   37.61  18
  -5  -4   2 1227.26   39.08   3
  -5   4   2 1284.79   32.98 146
  -5  -4   2 1287.31   32.61 135
  -5   4   2 1206.41   32.00 136
  -5   4   2 1236.49   32.40 144
  -5  -4   2 1224.67   32.75 144
  -5   4   2 1189.59   31.80 130
  -5   4   2 1269.47   33.70 132
  -5   4   2 1279.52   33.12 124
  -5  -4   2 1123.52   29.92  56
  -5  -4   2 1255.26   33.56  53
  -5   4   2 1154.95   30.71 104
  -5  -4   2 1246.65   33.34 110
  -5   4   2 1272.06   32.83  90
  -5   4   2 1230.19   32.53  94
  -5   4   2 1242.52   32.56  80
  -5  -4   2 1280.03   33.55  76
  -5  -4   2 1266.15   31.81  70
  -5   4   2 1175.32   30.42  68
  -5   4   3  110.57    9.92  18
  -5  -4   3  131.51   11.95   3
  -5   4   3  128.78   11.93   3
  -5  -4   3  115.56    8.23 135
  -5   4   3  121.52    8.27 144
  -5  -4   3  107.28    8.06 144
  -5   4   3  120.86    7.92 136
  -5   4   3  109.09    8.05 124
  -5   4   3  109.81    8.76 132
  -5   4   3  107.10    7.73 130
  -5  -4   3  119.12    8.44  53
  -5   4   3  111.10    6.88 110
  -5   4   3  101.59    7.31 104
  -5  -4   3  120.23    8.76 110
  -5   4   3  118.47    8.32  90
  -5  -4   3  114.02    8.00  90
  -5   4   3  107.33    8.00  94
  -5   4   3  122.65    8.15  80
  -5  -4   3  133.14    8.84  76
  -5  -4   3  110.24    8.01  70
  -5  -4   3  122.88    8.59  73
  -5   4   3  127.71    7.64  68
  -5  -4   3  114.09    8.48  67
  -5  -4   4  819.46   30.11   3
  -5   4   4  790.08   27.20  18
  -5   4   4  806.20   29.75   3
  -5   4   4  785.07   23.74 124
  -5   4   4  805.55   24.25 130
  -5   4   4  770.30   22.73 136
  -5  -4   4  762.79   23.67 144
  -5  -4   4  804.62   24.03 135
  -5   4   4  846.93   24.82 146
  -5   4   4  829.92   24.26 144
  -5   4   4  768.99   22.02 110
  -5  -4   4  815.44   24.73 110
  -5   4   4  781.10   23.53 104
  -5   4   4  822.82   24.41  90
  -5   4   4  803.02   24.52  94
  -5   4   4  802.34   22.94  93
  -5  -4   4  779.96   23.59  90
  -5  -4   4  800.83   24.70  76
  -5  -4   4  793.21   23.60  70
  -5  -4   4  815.43   24.54  67
  -5   4   4  818.92   23.26  68
  -5   4   4  775.74   23.90  80
  -5   4   5    5.62    6.24   3
  -5  -4   5    2.38    5.87   3
  -5   4   5    6.01    3.67 134
  -5   4   5    5.14    4.09 124
  -5   4   5    5.32    4.74 130
  -5   4   5    7.12    4.18 116
  -5  -4   5    4.15    5.01 135
  -5   4   5    8.91    4.92 146
  -5  -4   5    3.77    4.40 144
  -5   4   5    8.73    4.70 104
  -5  -4   5    6.17    4.85 110
  -5   4   5    5.43    3.48 110
  -5   4   5    6.21    4.56 107
  -5   4   5   10.27    4.13  93
  -5  -4   5    2.24    3.89  90
  -5   4   5    4.34    4.57  94
  -5   4   5    5.57    4.06  68
  -5  -4   5    8.20    4.88  76
  -5  -4   5    6.53    4.91  67
  -5  -4   5    4.27    4.58  70
  -5   4   6  649.90   20.81 116
  -5   4   6  674.04   20.95 134
  -5  -4   6  671.15   21.85 135
  -5   4   6  671.73   22.03 146
  -5  -4   6  612.39   19.51 139
  -5  -4   6  669.88   22.14 110
  -5   4   6  660.04   21.84 104
  -5   4   6  638.71   21.45 107
  -5  -4   6  599.43   20.21  90
  -5   4   6  665.87   21.44  93
  -5   4   6  683.34   22.83  94
  -5  -4   6  690.81   22.20  67
  -5   4   6  677.61   21.85  79
  -5  -4   6  681.58   22.11  76
  -5   4   7  620.86   20.29 116
  -5   4   7  683.66   22.58 130
  -5   4   7  655.56   20.28 125
  -5   4   7  659.31   21.40 134
  -5  -4   7  624.23   21.81 135
  -5   4   7  652.07   21.98 146
  -5  -4   7  615.57   19.76 139
  -5  -4   7  677.80   22.33 110
  -5   4   7  663.65   21.61 107
  -5   4   7  651.63   21.98  88
  -5   4   7  680.95   21.90  93
  -5   4   7  605.53   19.68  77
  -5   4   7  641.03   21.97  79
  -5  -4   7  684.06   22.45  68
  -5  -4   7  663.46   22.30  67
  -5   4   8  561.92   20.08 130
  -5   4   8  542.87   19.41 134
  -5   4   8  521.57   18.96 146
  -5   4   8  528.24   19.55 138
  -5  -4   8  483.91   17.28 139
  -5  -4   8  575.62   20.30 150
  -5   4   8  533.74   19.70 104
  -5   4   8  508.54   18.70 107
  -5  -4   8  539.25   19.63 110
  -5   4   8  539.07   19.55  88
  -5   4   8  547.79   19.79  93
  -5   4   8  475.19   17.31  77
  -5   4   8  519.35   19.27  79
  -5  -4   8  546.96   19.88  68
  -5  -4   8  555.67   19.98  67
  -5   4   9  230.94   12.41 130
  -5   4   9  242.12   12.62 134
  -5  -4   9  203.72   10.62 139
  -5   4   9  247.52   12.76 138
  -5   4   9  228.93   11.68 146
  -5  -4   9  226.86   12.96 150
  -5   4   9  232.87   11.96 107
  -5   4   9  244.72   12.78 104
  -5   4   9  220.28   12.02  88
  -5   4   9  233.65   12.69  93
  -5   4   9  248.18   12.87  79
  -5  -4   9  248.31   12.73  68
  -5  -4   9  235.54   12.55  67
  -5   4   9  211.85   10.79  77
  -5   4  10  633.24   21.78 130
  -5   4  10  665.61   22.17 117
  -5   4  10  665.68   22.17 134
  -5  -4  10  612.10   19.91 139
  -5   4  10  645.86   21.93 138
  -5   4  10  681.79   22.53 104
  -5   4  10  625.36   20.89 107
  -5   4  10  668.47   22.49  93
  -5   4  10  631.06   21.28  88
  -5   4  10  645.63   20.54  77
  -5   4  11   18.47    5.43 104
  -5   4  11   28.72    5.32 107
  -5  -4  11   22.94    4.53 139
  -5   4  11   20.73    5.44 138
  -5   4  11   19.78    4.50  77
  -5   4  11   28.21    5.88 117
  -5   4  11   23.37    5.48 130
  -5  -4  11   16.79    4.53 130
  -5   4  11   17.63    5.46 134
  -5   4  12 1027.14   27.51 130
  -5  -4  12 1008.51   28.40 134
  -5   4  12 1069.91   29.19 134
  -5   4  12 1018.51   28.08 149
  -5   4  12 1038.87   28.48 104
  -5   4  12 1085.36   29.36  93
  -5   4  12  979.59   26.91  77
  -5   4  13   66.25    5.78 104
  -5  -4  13   63.96    5.47 104
  -5   4  13   64.62    4.95 130
  -5  -4  13   58.55    5.82 134
  -5   4  13   74.76    6.44 134
  -5  -4  13   64.60    6.34  93
  -5   4  13   67.01    6.41 148
  -5   4  13   59.61    5.53 149
  -5   4  14  367.15   11.61 117
  -5   4  14  355.12   11.50 134
  -5  -4  14  308.84   10.71 134
  -5  -4  14  343.78   11.37  93
  -5   4  14  366.77   11.57 148
  -5   4  14  290.28    9.43 149
  -5   4  15   96.38    4.64 148
  -5  -5 -12  244.91    8.79 110
  -5  -5 -12  204.45    8.11 100
  -5  -5 -12  183.81    7.27   7
  -5  -5 -12  232.88    8.82 144
  -5   5 -12  230.49    8.91 136
  -5   5 -11  106.17    6.88 142
  -5  -5 -11  111.50    7.43 144
  -5  -5 -11   98.54    6.90  64
  -5   5 -11  102.25    6.33   7
  -5  -5 -11  102.77    6.40   7
  -5  -5 -11  112.99    7.23 100
  -5  -5 -11  106.18    6.42  81
  -5   5 -11  109.17    7.08  97
  -5  -5 -11   99.34    6.30  76
  -5  -5 -10  198.39   10.70  64
  -5  -5 -10  248.02   10.86   7
  -5   5 -10  228.72   10.54   7
  -5  -5 -10  240.70   11.39 100
  -5  -5 -10  241.71   10.69  81
  -5   5 -10  240.82   11.41  97
  -5  -5 -10  222.53    9.55  97
  -5   5 -10  223.11   10.97 142
  -5  -5 -10  256.61   11.69 144
  -5  -5  -9   93.54    8.71  56
  -5  -5  -9   81.51    6.52  61
  -5  -5  -9   82.04    7.68  64
  -5  -5  -9   89.96    7.35  81
  -5  -5  -9   91.77    6.89  97
  -5   5  -9   91.59    8.21  97
  -5  -5  -9   86.10    8.23 144
  -5   5  -9  102.37    8.28 142
  -5  -5  -9   98.42    7.69   7
  -5   5  -9   81.40    7.31   7
  -5  -5  -8  327.64   14.21  64
  -5  -5  -8  324.18   15.62  56
  -5  -5  -8  276.94   12.24  61
  -5  -5  -8  290.97   13.48   7
  -5   5  -8  323.28   13.84   7
  -5   5  -8  320.45   14.56  97
  -5  -5  -8  302.24   13.44  81
  -5  -5  -8  293.81   12.64  97
  -5   5  -8  314.42   14.51 142
  -5  -5  -8  313.85   14.48 144
  -5  -5  -7  335.38   16.30  56
  -5  -5  -7  308.99   14.07  64
  -5  -5  -7  294.69   12.65  61
  -5  -5  -7  335.80   14.59   7
  -5   5  -7  342.60   14.37   7
  -5  -5  -7  333.04   15.22 100
  -5  -5  -7  305.06   13.68  81
  -5   5  -7  343.65   15.36  97
  -5  -5  -7  309.66   13.29  97
  -5  -5  -7  327.72   15.12 144
  -5   5  -7  300.70   12.40 144
  -5   5  -7  318.95   14.86 142
  -5  -5  -6  699.03   24.53  56
  -5  -5  -6  690.66   22.15  64
  -5   5  -6  673.71   22.18   7
  -5  -5  -6  656.19   22.19   7
  -5  -5  -6  698.65   23.38 100
  -5   5  -6  672.33   22.95  97
  -5  -5  -6  639.73   21.02  97
  -5  -5  -6  629.95   21.31  81
  -5   5  -6  658.17   23.10 142
  -5  -5  -6  732.50   23.65 144
  -5   5  -6  645.10   20.40 144
  -5  -5  -5    8.28    4.96  64
  -5   5  -5    5.44    4.91   7
  -5  -5  -5   11.75    4.82   7
  -5   5  -5    6.61    7.51  18
  -5  -5  -5    4.52    4.16  81
  -5   5  -5    7.19    5.15  97
  -5  -5  -5    5.92    3.93  97
  -5  -5  -5    7.07    5.08 100
  -5   5  -5    8.26    4.23 144
  -5   5  -5   15.78    5.56 142
  -5  -5  -5    2.60    5.02 144
  -5   5  -4  149.97    8.89 144
  -5  -5  -4  159.88   10.43 144
  -5   5  -4  161.81   10.45 142
  -5  -5  -4  163.99   10.96  56
  -5  -5  -4  148.54    8.73  64
  -5   5  -4  160.26   15.31  18
  -5   5  -4  155.93    9.77   7
  -5  -5  -4  155.93    9.81   7
  -5  -5  -4  155.69   10.47 100
  -5   5  -4  173.31   10.54  97
  -5   5  -4  136.29    8.17  90
  -5  -5  -4  149.60    8.92  81
  -5  -5  -4  125.89   10.67  27
  -5   5  -3  951.81   28.19 142
  -5   5  -3  917.31   26.01 144
  -5  -5  -3  922.69   27.88 144
  -5  -5  -3  977.64   28.82  56
  -5  -5  -3  879.26   25.11  64
  -5   5  -3  982.69   37.15  18
  -5  -5  -3  933.13   27.18   7
  -5   5  -3  948.69   27.20   7
  -5  -5  -3  942.21   28.09 100
  -5   5  -3  897.69   25.73  90
  -5   5  -3  970.20   28.09  97
  -5  -5  -3  883.46   30.71  27
  -5  -5  -3  918.04   34.81  42
  -5  -5  -3  988.57   35.36  43
  -5  -5  -2  189.85   13.22  27
  -5  -5  -2  208.32   14.45  43
  -5  -5  -2  197.96   14.79  42
  -5  -5  -2  205.42   10.86   7
  -5   5  -2  209.77   16.40  18
  -5   5  -2  208.45   10.64   7
  -5   5  -2  205.86    9.58 146
  -5   5  -2  196.37   10.13 144
  -5  -5  -2  213.17   11.36 144
  -5   5  -2  195.47   11.31 136
  -5  -5  -2  209.78   11.44  56
  -5  -5  -2  222.64   11.92 110
  -5  -5  -2  201.05   11.38 100
  -5   5  -2  210.92   10.12  90
  -5  -5  -2  217.35   11.46  73
  -5  -5  -1   65.98    9.16  42
  -5  -5  -1   71.93    8.82  43
  -5   5  -1   76.07   10.82  18
  -5   5  -1   84.86    7.07   7
  -5  -5  -1   89.17    7.28   7
  -5  -5  -1   77.73    7.29 144
  -5   5  -1   73.60    6.19 146
  -5   5  -1   67.03    6.21 144
  -5   5  -1   62.04    7.07 136
  -5   5  -1   72.31    6.74 118
  -5   5  -1   64.46    6.31 132
  -5  -5  -1   70.90    7.15  56
  -5  -5  -1   77.10    8.23  53
  -5  -5  -1   74.44    7.78 110
  -5  -5  -1   72.41    7.20 100
  -5   5  -1   68.76    6.36  90
  -5   5  -1   66.12    6.22  95
  -5  -5  -1   69.20    7.33  73
  -5  -5   0  160.77   11.43  43
  -5  -5   0  176.73   12.34  42
  -5   5   0  193.41   14.52  18
  -5   5   0  184.77    9.84   7
  -5  -5   0  171.07    9.78   7
  -5  -5   0  165.65    9.85 144
  -5   5   0  158.09   10.16 136
  -5   5   0  178.95    9.52 146
  -5   5   0  170.98    9.31 144
  -5   5   0  178.35    9.86 132
  -5   5   0  167.04    9.50 118
  -5  -5   0  175.36    9.66  56
  -5  -5   0  188.62   11.05  53
  -5  -5   0  178.99   10.69 110
  -5   5   0  162.22    9.47  95
  -5   5   0  167.12    9.34  90
  -5  -5   0  200.03   10.88  76
  -5  -5   1  395.21   17.71  42
  -5   5   1  417.09   15.38   7
  -5  -5   1  406.81   15.58   7
  -5   5   1  446.39   21.47  18
  -5   5   1  417.65   15.97 136
  -5  -5   1  425.79   15.93 144
  -5   5   1  432.62   15.73 146
  -5   5   1  420.73   15.30 144
  -5   5   1  417.10   14.83 130
  -5   5   1  438.51   16.58 132
  -5   5   1  425.76   15.45 118
  -5  -5   1  420.38   14.90  56
  -5  -5   1  454.62   16.97 110
  -5   5   1  433.55   15.54  90
  -5  -5   1  423.90   15.21  70
  -5   5   1  419.11   16.27  80
  -5  -5   1  452.67   16.82  76
  -5   5   2  364.46   14.06   7
  -5   5   2  367.95   19.09   3
  -5  -5   2  362.41   19.11   3
  -5   5   2  384.55   19.37  18
  -5  -5   2  345.66   14.17   7
  -5   5   2  367.58   14.62 136
  -5   5   2  342.88   14.47 146
  -5  -5   2  356.64   14.25 144
  -5   5   2  371.00   14.10 144
  -5   5   2  369.35   15.24 132
  -5   5   2  369.27   14.89 124
  -5   5   2  345.65   13.63 118
  -5   5   2  365.79   13.91 130
  -5  -5   2  354.48   12.81  56
  -5  -5   2  362.00   15.26  53
  -5   5   2  340.04   13.10 104
  -5  -5   2  375.83   15.27 110
  -5   5   2  384.16   14.41  90
  -5   5   2  368.23   14.64  94
  -5   5   2  339.06   14.64  80
  -5  -5   2  378.55   15.18  76
  -5  -5   2  363.92   14.09  70
  -5  -5   2  379.65   15.19  73
  -5   5   3  339.64   18.36   3
  -5   5   3  363.17   18.38  18
  -5  -5   3  343.55   18.35   3
  -5  -5   3  358.17   14.55 135
  -5   5   3  318.19   13.69 136
  -5   5   3  332.84   13.79 144
  -5  -5   3  323.18   13.64 144
  -5   5   3  360.89   14.50 146
  -5   5   3  331.39   13.26 118
  -5   5   3  349.02   14.56 124
  -5   5   3  368.30   15.33 132
  -5   5   3  337.20   14.06 130
  -5  -5   3  360.54   14.70  53
  -5   5   3  334.02   13.41 104
  -5  -5   3  349.79   14.90 110
  -5   5   3  362.87   14.76  94
  -5   5   3  318.65   13.81  90
  -5  -5   3  335.39   13.70  90
  -5  -5   3  333.65   13.86  70
  -5  -5   3  347.50   14.63  76
  -5  -5   3  356.34   14.78  67
  -5   5   3  347.94   14.39  80
  -5  -5   3  348.92   14.63  73
  -5   5   4   18.07    6.27  18
  -5   5   4   17.39    6.32   3
  -5  -5   4   17.82    7.10   3
  -5  -5   4   17.17    5.50 135
  -5  -5   4   18.36    4.94 144
  -5   5   4   18.53    4.66 136
  -5   5   4   16.40    3.96 118
  -5   5   4   21.52    5.30 116
  -5   5   4   18.86    4.04 134
  -5   5   4   19.12    4.98 124
  -5   5   4   24.97    5.53 130
  -5   5   4   12.75    5.25 132
  -5  -5   4   32.23    5.60  53
  -5  -5   4   20.13    5.38 110
  -5   5   4   21.65    4.94 104
  -5  -5   4   17.62    4.71  90
  -5   5   4   21.21    5.48  94
  -5  -5   4   15.74    5.56  67
  -5  -5   4   20.76    5.31  70
  -5   5   4   16.38    5.15  80
  -5  -5   4   17.52    5.38  76
  -5   5   5 2433.94   66.17   3
  -5  -5   5 2498.88   66.69   3
  -5  -5   5 2446.57   58.52 144
  -5   5   5 2634.17   60.40 146
  -5  -5   5 2483.04   57.70 139
  -5  -5   5 2579.54   60.18 135
  -5   5   5 2361.45   57.24 117
  -5   5   5 2491.21   57.99 118
  -5   5   5 2567.29   60.05 130
  -5   5   5 2596.14   59.80 116
  -5   5   5 2606.96   59.29 124
  -5   5   5 2487.68   58.25 134
  -5  -5   5 2510.89   58.52  53
  -5   5   5 2522.71   60.02 107
  -5  -5   5 2556.13   60.11 110
  -5   5   5 2578.87   59.61 104
  -5  -5   5 2445.65   57.99  90
  -5   5   5 2526.23   58.86  93
  -5   5   5 2591.13   60.78  94
  -5  -5   5 2575.19   59.87  70
  -5  -5   5 2664.84   60.61  67
  -5  -5   5 2560.15   60.09  76
  -5   5   6  791.09   24.25 134
  -5   5   6  803.54   24.65 116
  -5  -5   6  816.22   25.58 135
  -5   5   6  830.52   25.57 146
  -5  -5   6  806.74   23.85 139
  -5   5   6  834.30   25.63 104
  -5   5   6  819.96   25.44 107
  -5  -5   6  852.66   25.86 110
  -5   5   6  834.27   25.76  88
  -5   5   6  851.07   25.11  93
  -5   5   6  842.49   26.29  94
  -5  -5   6  749.43   23.15  90
  -5  -5   6  797.20   25.38  76
  -5  -5   6  857.22   26.01  67
  -5   5   6  803.97   25.34  79
  -5   5   7  277.88   12.62 116
  -5   5   7  283.42   13.19 117
  -5   5   7  308.70   14.46 130
  -5   5   7  296.54   13.43 134
  -5   5   7  282.13   12.61 125
  -5  -5   7  278.85   12.49 139
  -5   5   7  306.81   14.05 146
  -5  -5   7  312.23   14.28 135
  -5   5   7  286.57   14.03 138
  -5  -5   7  310.53   14.27 110
  -5   5   7  291.14   13.88 107
  -5   5   7  296.95   14.08  88
  -5   5   7  313.82   14.11  93
  -5   5   7  274.58   13.71  79
  -5  -5   7  293.60   14.17  68
  -5   5   8  804.11   24.12 125
  -5   5   8  863.70   26.80 130
  -5   5   8  860.56   25.99 117
  -5   5   8  844.68   26.15 134
  -5   5   8  880.54   27.10 138
  -5   5   8  865.87   26.30 146
  -5  -5   8  871.76   27.29 150
  -5  -5   8  790.06   24.41 139
  -5   5   8  855.60   26.18 107
  -5  -5   8  843.69   26.48 110
  -5   5   8  872.49   26.62  88
  -5   5   8  878.23   26.79  93
  -5   5   8  807.73   24.67  77
  -5  -5   8  854.60   26.36  68
  -5   5   8  823.27   26.35  79
  -5   5   9  304.36   14.03 117
  -5   5   9  318.61   14.46 134
  -5   5   9  307.95   14.51 130
  -5   5   9  312.61   14.56 138
  -5  -5   9  259.37   11.42 145
  -5  -5   9  276.06   12.61 139
  -5   5   9  322.15   14.12 107
  -5   5   9  321.71   14.82 104
  -5   5   9  317.73   14.58  93
  -5   5   9  299.34   14.11  88
  -5   5   9  314.12   14.71  79
  -5   5   9  311.99   13.29  77
  -5  -5   9  300.83   13.99  68
  -5   5  10  192.97   10.90 130
  -5   5  10  193.37   11.15 117
  -5   5  10  204.55   11.37 134
  -5   5  10  189.85   10.97 138
  -5  -5  10  157.33    8.53 145
  -5  -5  10  176.81    9.89 139
  -5   5  10  188.37   10.64 107
  -5   5  10  199.44   11.46 104
  -5   5  10  193.17   10.91  88
  -5   5  10  213.47   11.72  93
  -5   5  10  190.63   10.17  77
  -5   5  11 1018.01   27.82 107
  -5   5  11 1046.28   28.98 104
  -5  -5  11  941.67   26.47 139
  -5   5  11 1025.27   28.95 134
  -5   5  11 1011.90   28.09 130
  -5   5  11 1049.08   29.02 117
  -5  -5  11  895.28   26.14 130
  -5   5  11  987.21   27.28  77
  -5   5  12  225.73   10.84 104
  -5   5  12  222.11   10.54 149
  -5  -5  12  222.66   11.27 150
  -5   5  12  215.97   10.03 130
  -5   5  12  217.04   10.91 117
  -5   5  12  219.98   10.98 134
  -5   5  13   54.37    5.83 134
  -5   5  13   51.82    4.66 130
  -5  -5  13   49.42    5.34 134
  -5   5  13   49.16    5.12 149
  -5  -5  13   56.22    4.90 104
  -5   5  13   54.63    5.34 104
  -5  -5  13   57.94    5.94  93
  -5  -5  13   58.16    5.90  67
  -5   5  14   50.37    4.00 149
  -5   5  14   63.33    4.95 148
  -5  -5  14   64.79    4.95  93
  -5   5  14   61.08    4.91 117
  -5  -5  14   49.28    4.48 134
  -5  -6 -12  479.60   13.85 100
  -5   6 -12  530.69   14.45 118
  -5   6 -12  464.52   13.96 136
  -5  -6 -12  560.78   14.53 144
  -5  -6 -11  153.77    7.04   7
  -5   6 -11  169.62    8.48 142
  -5   6 -11  180.97    8.86 136
  -5  -6 -11  194.76    8.85 144
  -5  -6 -11  173.88    7.92  76
  -5  -6 -10  738.16   22.29  64
  -5   6 -10  726.95   20.84   7
  -5  -6 -10  754.16   21.02   7
  -5  -6 -10  743.00   20.82  81
  -5   6 -10  744.51   22.05  97
  -5  -6 -10  802.78   22.79 144
  -5   6 -10  815.36   22.94 142
  -5  -6  -9  135.86    9.25 144
  -5   6  -9  110.48    8.61 142
  -5  -6  -9  119.75    9.22  56
  -5  -6  -9  110.86    7.29  61
  -5  -6  -9  116.74    8.58  64
  -5  -6  -9  109.79    7.59   7
  -5   6  -9  120.93    7.75   7
  -5  -6  -9  138.57    9.37 100
  -5   6  -9  114.40    8.45  97
  -5  -6  -9  116.33    7.58  81
  -5  -6  -9  116.20    7.32  73
  -5  -6  -8  338.55   15.79  56
  -5  -6  -8  317.69   14.11  64
  -5  -6  -8  294.63   12.55  61
  -5  -6  -8  337.32   14.88 144
  -5   6  -8  314.04   14.59 142
  -5  -6  -8  344.16   15.10 100
  -5   6  -8  328.07   14.51  97
  -5  -6  -8  296.02   12.71  81
  -5   6  -8  312.49   13.21   7
  -5  -6  -8  332.11   13.59   7
  -5  -6  -7  487.48   19.79  56
  -5  -6  -7  469.93   17.83  64
  -5  -6  -7  481.47   18.59 144
  -5   6  -7  462.95   18.50 142
  -5  -6  -7  490.89   18.90 100
  -5  -6  -7  437.55   16.33  81
  -5   6  -7  462.28   17.91  97
  -5  -6  -7  435.30   16.87   7
  -5   6  -7  468.85   17.12   7
  -5  -6  -6  701.15   24.81  56
  -5  -6  -6  693.22   22.38  64
  -5  -6  -6  684.28   23.19 144
  -5   6  -6  684.16   23.69 142
  -5  -6  -6  674.92   23.42 100
  -5  -6  -6  654.34   21.08  81
  -5   6  -6  670.90   23.05  97
  -5  -6  -6  655.34   21.79   7
  -5   6  -6  673.74   21.96   7
  -5  -6  -5  979.70   28.54   7
  -5   6  -5 1001.82   28.38   7
  -5  -6  -5  966.90   28.20  64
  -5   6  -5 1004.65   30.29 142
  -5  -6  -5 1017.01   29.91 144
  -5  -6  -5 1018.20   30.25 100
  -5   6  -5  994.31   29.56  97
  -5   6  -4  664.70   31.09  18
  -5   6  -4  690.33   21.77   7
  -5  -6  -4  659.65   21.71   7
  -5  -6  -4  705.32   24.05  56
  -5  -6  -4  680.34   21.16  64
  -5   6  -4  674.72   23.46 136
  -5   6  -4  601.90   19.58 144
  -5  -6  -4  693.99   22.75 144
  -5   6  -4  663.45   23.04 142
  -5  -6  -4  671.79   22.87 100
  -5   6  -4  695.47   22.90  97
  -5  -6  -4  731.56   31.13  42
  -5  -6  -4  674.30   30.14  43
  -5  -6  -4  609.30   25.53  27
  -5   6  -3 1790.87   55.54  18
  -5  -6  -3 1649.84   42.71   7
  -5   6  -3 1825.14   43.14   7
  -5   6  -3 1607.58   40.85 144
  -5  -6  -3 1718.85   43.77 144
  -5   6  -3 1717.31   44.68 142
  -5   6  -3 1878.60   45.63 136
  -5  -6  -3 1740.75   45.01  56
  -5  -6  -3 1711.77   44.21 100
  -5   6  -3 1629.20   40.52  90
  -5   6  -3 1675.50   41.99  95
  -5  -6  -3 1771.08   52.51  43
  -5  -6  -3 1786.66   53.52  42
  -5  -6  -3 1601.73   48.44  27
  -5  -6  -2 1232.88   40.49  43
  -5  -6  -2 1189.35   38.69  27
  -5  -6  -2 1244.71   41.23  42
  -5  -6  -2 1174.72   32.41   7
  -5   6  -2 1292.41   43.58  18
  -5   6  -2 1187.76   32.18   7
  -5   6  -2 1268.35   34.69 136
  -5  -6  -2 1176.65   33.06 144
  -5   6  -2 1153.40   31.00 144
  -5   6  -2 1223.51   32.16 132
  -5   6  -2 1256.38   33.81 118
  -5  -6  -2 1222.78   34.32  56
  -5  -6  -2 1293.65   35.29  53
  -5  -6  -2 1251.76   33.88 100
  -5  -6  -2 1240.53   34.57 110
  -5   6  -2 1221.58   32.17 102
  -5   6  -2 1171.91   31.04  90
  -5   6  -2 1127.35   32.00  95
  -5  -6  -2 1258.67   34.09  73
  -5  -6  -2 1223.39   34.15  76
  -5  -6  -1  101.26   10.80  42
  -5  -6  -1  107.26    8.95  28
  -5  -6  -1   95.01   10.62  27
  -5  -6  -1  104.71   10.53  43
  -5   6  -1  112.88   12.80  18
  -5   6  -1  108.85    7.78   7
  -5  -6  -1  104.40    7.73   7
  -5  -6  -1  109.35    8.19 144
  -5   6  -1  123.24    9.23 136
  -5   6  -1   94.57    7.01 146
  -5   6  -1  106.86    7.31 144
  -5   6  -1  109.24    8.48 118
  -5   6  -1  117.05    8.15 132
  -5  -6  -1  125.65    9.79  53
  -5  -6  -1  120.29    8.81  56
  -5  -6  -1  120.04    9.10 110
  -5  -6  -1  104.98    8.38 100
  -5   6  -1   95.56    7.27 102
  -5   6  -1  111.65    7.41  90
  -5   6  -1  106.88    7.82  95
  -5  -6  -1  122.22    9.31  76
  -5  -6   0  252.43   14.43  43
  -5  -6   0  261.66   15.46  42
  -5   6   0  248.64   11.41   7
  -5  -6   0  247.68   11.68   7
  -5   6   0  284.92   18.35  18
  -5  -6   0  262.63   12.16 144
  -5   6   0  253.28   11.45 146
  -5   6   0  266.99   12.79 136
  -5   6   0  253.20   11.29 144
  -5   6   0  266.12   12.30 118
  -5   6   0  293.84   12.84 132
  -5  -6   0  271.11   13.63  53
  -5  -6   0  271.22   12.36  56
  -5  -6   0  258.21   12.97 110
  -5   6   0  255.43   11.41 102
  -5   6   0  257.67   11.47  90
  -5   6   0  257.42   12.27  95
  -5   6   0  269.87   12.77  80
  -5  -6   0  261.21   12.96  76
  -5  -6   1  334.82   16.79  42
  -5  -6   1  354.12   14.21   7
  -5   6   1  375.96   18.98   3
  -5  -6   1  375.55   18.88   3
  -5   6   1  368.44   14.05   7
  -5   6   1  412.84   21.17  18
  -5   6   1  371.05   14.45 146
  -5   6   1  357.44   13.84 144
  -5  -6   1  357.93   14.34 144
  -5   6   1  373.83   15.22 136
  -5   6   1  371.81   15.43 124
  -5   6   1  377.60   15.27 132
  -5   6   1  361.05   14.66 118
  -5   6   1  344.36   13.32 130
  -5  -6   1  374.32   14.24  56
  -5  -6   1  372.64   15.68 110
  -5   6   1  360.05   13.80 102
  -5   6   1  361.95   14.02  90
  -5   6   1  378.48   15.29  80
  -5  -6   1  381.34   15.60  76
  -5  -6   1  396.63   15.75  73
  -5   6   2   71.87   10.04  18
  -5   6   2   66.23    8.91   3
  -5  -6   2   57.63    8.48   3
  -5   6   2   56.59    6.61 136
  -5  -6   2   53.46    6.25 144
  -5   6   2   52.46    5.60 144
  -5   6   2   48.10    6.21 146
  -5   6   2   51.83    6.20 118
  -5   6   2   65.55    7.64 132
  -5   6   2   55.25    5.94 130
  -5   6   2   52.47    6.68 124
  -5  -6   2   59.00    5.52  56
  -5  -6   2   67.67    7.32  53
  -5  -6   2   62.31    7.16 110
  -5   6   2   57.24    5.53 104
  -5   6   2   45.63    5.58 102
  -5   6   2   59.73    6.68  94
  -5   6   2   57.40    6.18  90
  -5   6   2   64.16    6.95  80
  -5  -6   2   69.24    7.22  76
  -5  -6   2   63.03    6.53  70
  -5  -6   2   50.81    6.97  73
  -5   6   3  186.80   13.40   3
  -5  -6   3  195.48   13.74   3
  -5   6   3  184.80   13.98  18
  -5   6   3  178.75   10.42 136
  -5  -6   3  174.34    9.86 144
  -5   6   3  208.05   10.89 146
  -5  -6   3  193.11   11.01 135
  -5   6   3  172.67   10.02 130
  -5   6   3  193.17   10.81 124
  -5   6   3  200.72   11.44 132
  -5   6   3  205.08   10.99 116
  -5   6   3  182.98   10.07 118
  -5  -6   3  195.85   11.10  53
  -5   6   3  188.66    9.86 104
  -5  -6   3  185.72   10.95 110
  -5   6   3  175.02   10.74  94
  -5  -6   3  184.23    9.91  90
  -5   6   3  185.30    9.99  90
  -5   6   3  197.44   10.95  80
  -5  -6   3  191.25   10.68  70
  -5  -6   3  200.11   11.19  73
  -5  -6   3  204.54   11.35  76
  -5  -6   4  632.28   25.89   3
  -5   6   4  614.28   25.01   3
  -5   6   4  612.40   25.60  18
  -5   6   4  638.85   20.96 136
  -5  -6   4  585.63   19.81 144
  -5  -6   4  645.88   21.81 135
  -5   6   4  620.78   21.17 124
  -5   6   4  657.72   21.53 116
  -5   6   4  623.27   20.19 118
  -5   6   4  637.41   21.02 130
  -5   6   4  679.93   22.56 132
  -5  -6   4  640.48   21.16  53
  -5  -6   4  624.99   21.55 110
  -5   6   4  652.33   20.81 104
  -5  -6   4  575.65   19.32  90
  -5   6   4  645.43   21.99  94
  -5   6   4  647.85   21.80  80
  -5  -6   4  640.67   21.62  73
  -5  -6   4  685.30   21.60  70
  -5  -6   4  653.83   21.60  76
  -5  -6   5 1997.81   48.67 135
  -5   6   5 1977.60   48.49 146
  -5  -6   5 1820.96   46.20 144
  -5   6   5 1966.12   47.15 134
  -5   6   5 2009.56   49.78 132
  -5   6   5 1956.43   48.32 130
  -5   6   5 1850.94   45.67 117
  -5   6   5 1957.56   48.19 116
  -5   6   5 1854.00   46.48 118
  -5  -6   5 1875.06   46.95  53
  -5   6   5 1930.59   48.49 107
  -5  -6   5 1934.86   48.40 110
  -5   6   5 1999.16   48.14 104
  -5   6   5 1917.95   48.94  94
  -5  -6   5 1923.41   48.19  76
  -5  -6   5 1995.14   48.42  70
  -5   6   6  936.57   27.86 146
  -5  -6   6  891.90   26.13 139
  -5   6   6  917.80   27.69 107
  -5  -6   6  920.20   27.69 110
  -5   6   6  925.73   27.61 104
  -5   6   6  872.61   26.82 116
  -5   6   6  856.29   25.61 117
  -5   6   6  878.95   26.46 134
  -5   6   6  923.76   28.05  88
  -5   6   6  902.83   28.31  94
  -5   6   6  907.76   27.71  79
  -5  -6   6  910.89   27.41  76
  -5  -6   6  937.18   28.08  70
  -5   6   7   93.10    8.59 146
  -5   6   7  106.04    9.13 138
  -5  -6   7   99.35    8.20 139
  -5   6   7  106.31    8.77 107
  -5  -6   7   97.59    8.83 110
  -5   6   7  107.98    8.87 104
  -5   6   7   96.84    7.86 117
  -5   6   7  111.47    8.71 134
  -5   6   7  103.14    8.90 130
  -5   6   7   98.20    8.13 116
  -5   6   7  100.33    7.89 125
  -5   6   7  106.33    8.81  88
  -5   6   7   96.19    8.77  79
  -5  -6   7  105.03    9.05  68
  -5   6   8  702.66   22.64 146
  -5  -6   8  578.69   19.24 145
  -5   6   8  674.12   22.70 138
  -5  -6   8  607.17   20.70 139
  -5  -6   8  657.59   22.34 110
  -5   6   8  697.88   22.53 107
  -5   6   8  661.01   21.78 117
  -5   6   8  624.13   20.54 125
  -5   6   8  680.31   22.35 134
  -5   6   8  657.15   22.63 130
  -5   6   8  673.13   22.58  88
  -5  -6   8  662.60   22.75  67
  -5   6   8  659.52   22.58  79
  -5  -6   8  641.78   21.73  68
  -5   6   9  195.36   11.42 138
  -5  -6   9  194.35   10.56 139
  -5  -6   9  164.03    9.04 145
  -5   6   9  197.11   11.45 107
  -5   6   9  204.37   11.65 104
  -5   6   9  190.78   11.13 117
  -5   6   9  183.45    9.62 125
  -5   6   9  210.04   11.57 130
  -5   6   9  192.80   11.18 134
  -5   6   9  211.88   11.67  88
  -5  -6   9  194.37   10.69  68
  -5  -6   9  195.27   11.93  67
  -5   6   9  203.93   11.94  79
  -5   6  10  395.60   16.15 138
  -5  -6  10  341.93   14.25 139
  -5   6  10  376.28   15.46 107
  -5   6  10  397.47   16.30 104
  -5   6  10  403.69   15.93 117
  -5   6  10  392.18   15.80 130
  -5   6  10  394.95   16.16 134
  -5   6  10  380.61   15.66  88
  -5  -6  10  384.25   16.04  67
  -5   6  11   38.94    5.90 107
  -5   6  11   38.43    6.15 104
  -5   6  11   37.62    6.11 117
  -5   6  11   41.18    5.82 130
  -5   6  11   41.88    6.21 134
  -5  -6  11   39.00    5.36 139
  -5   6  11   38.09    5.83 148
  -5  -6  11   37.68    6.41 150
  -5  -6  11   41.20    6.64  67
  -5   6  12  531.34   17.12 104
  -5   6  12  509.97   17.26 134
  -5   6  12  493.31   16.10 130
  -5   6  12  508.38   16.98 117
  -5  -6  12  494.36   17.03 150
  -5   6  12  510.96   16.99 149
  -5   6  12  483.67   16.71 148
  -5  -6  12  502.69   17.08  67
  -5   6  13  305.10   11.16 149
  -5  -6  13  272.68    9.91 104
  -5   6  13  294.99   10.06 130
  -5  -6  13  283.49   10.89 134
  -5  -6  13  328.08   11.70  67
  -5  -6  13  314.82   11.61  93
  -5  -6  14  259.90    8.91  93
  -5   6  14  243.90    8.74  92
  -5  -7 -12  117.15    5.25 144
  -5   7 -12  118.96    5.58 118
  -5  -7 -12  114.68    5.46 110
  -5   7 -11   80.16    5.92 142
  -5  -7 -11   88.11    5.90 144
  -5   7 -11   77.52    5.79 136
  -5  -7 -11   89.01    5.60  76
  -5  -7 -11   85.79    6.11 110
  -5  -7 -10   76.29    6.54 100
  -5  -7 -10   63.15    5.95  64
  -5   7 -10   69.91    6.50 136
  -5  -7 -10   79.34    6.57 144
  -5   7 -10   67.82    6.39 142
  -5   7  -9   53.99    6.56 142
  -5  -7  -9   47.15    6.17 144
  -5  -7  -9   32.13    5.42  64
  -5  -7  -9   43.01    4.95   7
  -5  -7  -9   41.06    6.21 100
  -5   7  -9   36.57    5.55  97
  -5  -7  -9   38.73    5.24  73
  -5  -7  -8  133.30    9.12  64
  -5  -7  -8  120.60    7.86  61
  -5  -7  -8  152.76   10.49  56
  -5   7  -8  141.93    8.19   7
  -5  -7  -8  132.71    8.21   7
  -5  -7  -8  148.82   10.06 100
  -5   7  -8  135.80    9.00  97
  -5  -7  -8  146.77    9.72 144
  -5   7  -8  150.97   10.22 142
  -5  -7  -7  286.08   14.82  56
  -5  -7  -7  268.87   13.05  64
  -5   7  -7  268.27   11.97   7
  -5  -7  -7  269.57   12.27   7
  -5  -7  -7  292.40   13.94 100
  -5   7  -7  276.21   13.23  97
  -5  -7  -7  292.98   13.70 144
  -5   7  -7  283.52   14.13 142
  -5   7  -7  285.80   14.53 136
  -5  -7  -6  819.56   25.34  64
  -5  -7  -6  856.74   27.86  56
  -5  -7  -6  815.20   24.55   7
  -5   7  -6  788.01   35.33  18
  -5   7  -6  794.16   24.09   7
  -5  -7  -6  846.59   26.65 100
  -5   7  -6  840.06   25.93  97
  -5  -7  -6  804.44   25.97 144
  -5   7  -6  836.74   27.00 142
  -5   7  -6  867.58   27.48 136
  -5  -7  -5  524.14   18.58  64
  -5   7  -5  510.58   18.05   7
  -5  -7  -5  521.52   18.40   7
  -5  -7  -5  547.49   20.10 100
  -5  -7  -5  554.54   19.93 144
  -5   7  -5  549.44   20.53 142
  -5   7  -5  569.69   21.03 136
  -5  -7  -5  579.54   27.82  43
  -5  -7  -5  481.89   22.68  27
  -5  -7  -4  922.31   36.22  42
  -5  -7  -4  876.28   34.95  43
  -5  -7  -4  765.33   30.53  27
  -5   7  -4  851.94   24.99   7
  -5  -7  -4  833.19   25.19   7
  -5   7  -4  886.34   27.85 142
  -5  -7  -4  865.28   26.52 144
  -5   7  -4  951.08   28.71 136
  -5  -7  -4  915.75   28.48  56
  -5  -7  -4  846.24   26.88 100
  -5   7  -4  844.01   25.12  95
  -5  -7  -4  827.88   24.99  64
  -5  -7  -3   70.81    9.84  27
  -5  -7  -3   93.02   12.04  42
  -5  -7  -3   85.80   11.39  43
  -5   7  -3   84.08    6.91   7
  -5   7  -3  100.72   13.35  18
  -5  -7  -3   91.93    7.44   7
  -5   7  -3   94.82    9.15 136
  -5  -7  -3   90.92    8.11 144
  -5   7  -3   90.74    8.51 142
  -5   7  -3   98.46    8.99 118
  -5  -7  -3   82.86    8.96  56
  -5  -7  -3   95.19    9.18  53
  -5  -7  -3   95.40    9.04 110
  -5  -7  -3   89.18    8.32 100
  -5   7  -3   79.15    7.19  95
  -5  -7  -3   96.95    8.93  76
  -5  -7  -2  304.20   18.89  42
  -5  -7  -2  303.62   18.41  43
  -5  -7  -2  277.41   17.33  27
  -5  -7  -2  312.76   13.16   7
  -5   7  -2  302.68   20.31  18
  -5   7  -2  291.32   12.58   7
  -5  -7  -2  296.29   13.47 144
  -5   7  -2  328.41   14.97 136
  -5   7  -2  295.03   13.05 132
  -5   7  -2  304.12   14.24 118
  -5  -7  -2  322.78   14.71  56
  -5  -7  -2  329.25   15.30  53
  -5  -7  -2  319.41   14.88 110
  -5  -7  -2  311.53   13.98 100
  -5   7  -2  300.49   13.26 102
  -5   7  -2  300.44   13.55  95
  -5  -7  -2  301.46   14.64  76
  -5  -7  -1  640.22   26.24  43
  -5  -7  -1  601.87   24.01  28
  -5  -7  -1  623.89   27.15  27
  -5  -7  -1  677.78   27.88  42
  -5   7  -1  683.07   30.61  18
  -5   7  -1  635.59   20.20   7
  -5  -7  -1  663.29   20.84   7
  -5   7  -1  657.58   20.04 146
  -5   7  -1  718.16   23.33 136
  -5  -7  -1  673.15   21.62 144
  -5   7  -1  683.51   21.65 132
  -5   7  -1  672.29   22.34 118
  -5  -7  -1  709.66   23.67  53
  -5  -7  -1  699.23   22.72  56
  -5   7  -1  648.10   20.99 102
  -5  -7  -1  679.17   22.95 110
  -5  -7  -1  625.84   21.33 100
  -5   7  -1  647.24   21.53  95
  -5   7  -1  654.19   19.65  90
  -5  -7  -1  652.01   22.53  76
  -5  -7   0  367.73   18.03  28
  -5  -7   0  372.13   19.06  42
  -5  -7   0  357.43   17.93  43
  -5   7   0  364.40   21.28  18
  -5   7   0  368.63   14.02   7
  -5   7   0  382.40   16.13 136
  -5  -7   0  375.02   14.98 144
  -5   7   0  373.88   14.35 146
  -5   7   0  374.74   13.58 144
  -5   7   0  392.48   16.24 124
  -5   7   0  371.85   15.58 118
  -5   7   0  383.61   15.57 132
  -5  -7   0  411.06   17.17  53
  -5  -7   0  398.16   16.77  54
  -5  -7   0  400.02   15.63  56
  -5  -7   0  398.80   16.27 110
  -5   7   0  353.14   14.52 102
  -5   7   0  370.55   13.79  90
  -5   7   0  372.95   15.53  95
  -5  -7   0  405.76   16.35  73
  -5  -7   0  381.66   16.30  76
  -5   7   0  389.45   16.12  80
  -5  -7   1  278.71   15.90  42
  -5   7   1  316.56   19.31  18
  -5   7   1  282.51   16.04   3
  -5  -7   1  287.92   16.48   3
  -5   7   1  311.91   13.04 146
  -5   7   1  295.77   13.99 136
  -5   7   1  271.99   11.70 144
  -5  -7   1  285.71   12.65 144
  -5   7   1  335.55   14.53 124
  -5   7   1  317.10   14.10 132
  -5   7   1  295.84   13.52 118
  -5   7   1  289.37   12.00 130
  -5   7   1  306.10   14.44 123
  -5  -7   1  323.68   14.65  54
  -5  -7   1  298.34   12.85  56
  -5   7   1  272.87   12.61 102
  -5  -7   1  327.16   14.49 110
  -5   7   1  299.40   13.75  95
  -5   7   1  285.84   12.27  90
  -5   7   1  323.66   14.38  80
  -5  -7   1  316.21   14.34  76
  -5  -7   1  318.17   14.52  73
  -5  -7   2  630.74   25.49   3
  -5   7   2  703.30   29.19  18
  -5   7   2  636.63   25.34   3
  -5   7   2  673.75   22.37 136
  -5  -7   2  628.60   20.76 144
  -5   7   2  725.09   23.07 124
  -5   7   2  755.67   23.28 116
  -5   7   2  707.58   23.25 132
  -5   7   2  703.23   23.35 123
  -5   7   2  667.91   21.77 118
  -5   7   2  692.22   21.24 130
  -5  -7   2  701.78   23.37  53
  -5  -7   2  690.50   22.72  54
  -5  -7   2  635.98   20.23  56
  -5  -7   2  687.86   22.83 110
  -5   7   2  655.35   20.31 104
  -5   7   2  630.90   21.05 102
  -5  -7   2  641.02   20.89  90
  -5   7   2  730.12   23.22  80
  -5  -7   2  693.60   22.68  76
  -5  -7   2  728.55   22.53  70
  -5  -7   2  713.42   22.98  73
  -5  -7   3  696.39   26.88   3
  -5   7   3  694.74   29.18  18
  -5   7   3  674.09   26.06   3
  -5   7   3  741.66   23.51 136
  -5   7   3  786.61   23.66 146
  -5  -7   3  746.16   23.93 135
  -5  -7   3  685.33   21.59 144
  -5   7   3  759.89   23.89 116
  -5   7   3  705.11   22.62 118
  -5   7   3  752.92   22.80 130
  -5   7   3  740.29   23.77 124
  -5  -7   3  705.84   23.79  53
  -5  -7   3  719.75   23.62 110
  -5   7   3  730.81   22.22 104
  -5  -7   3  679.31   21.39  90
  -5   7   3  727.06   23.92  94
  -5   7   3  665.62   21.09  92
  -5   7   3  781.23   24.42  80
  -5  -7   3  724.55   23.64  73
  -5  -7   3  737.36   23.85  76
  -5  -7   3  764.63   23.70  70
  -5   7   4  909.23   27.71  80
  -5  -7   4  910.12   27.26  76
  -5  -7   4  898.75   27.74  67
  -5  -7   4  881.47   27.18  73
  -5  -7   4  937.21   27.45  70
  -5   7   4  942.30   27.53 124
  -5   7   4  842.31   26.23 118
  -5   7   4  902.00   26.72 130
  -5   7   4  909.83   27.42 116
  -5   7   4  900.53   27.99 132
  -5  -7   4  874.80   26.90  53
  -5   7   4  908.07   27.72 107
  -5   7   4  931.95   26.67 104
  -5  -7   4  896.43   27.13 110
  -5   7   4  870.07   27.52  94
  -5   7   4  805.21   32.06  18
  -5   7   4  827.71   30.01   3
  -5   7   5 1051.51   30.06 146
  -5   7   5 1054.99   30.89 132
  -5   7   5 1016.97   29.65 130
  -5   7   5  956.57   28.47 118
  -5   7   5  898.96   26.63 117
  -5   7   5 1001.53   29.64 116
  -5  -7   5 1008.04   28.81  53
  -5   7   5 1041.41   30.34 107
  -5   7   5 1044.03   29.39 104
  -5  -7   5 1011.88   29.65 110
  -5   7   5 1026.12   30.63  94
  -5  -7   5 1001.75   30.22  67
  -5  -7   5 1002.42   29.45  76
  -5  -7   5 1009.97   29.73  70
  -5   7   6   97.93    8.80 146
  -5  -7   6   97.54    7.98 139
  -5   7   6  101.17    8.57 104
  -5  -7   6  109.37    9.00 110
  -5   7   6  106.93    9.13 107
  -5   7   6   96.97    7.47 117
  -5   7   6  100.72    8.55 116
  -5   7   6  100.01    8.86  88
  -5   7   6  101.45    9.26  94
  -5   7   6   89.80    8.65  79
  -5  -7   6   92.50    8.34  76
  -5  -7   6  100.65    9.19  70
  -5  -7   6   91.37    8.94  67
  -5  -7   7   95.88    8.90 135
  -5  -7   7   82.19    6.83 145
  -5   7   7   98.65    8.84 146
  -5   7   7  111.95    8.70 134
  -5  -7   7   94.82    8.15 139
  -5  -7   7   89.41    8.47 110
  -5   7   7  100.22    8.78 107
  -5   7   7  103.12    8.67 104
  -5   7   7   97.78    8.77 130
  -5   7   7   98.70    7.89 117
  -5   7   7   93.47    7.70 125
  -5   7   7   92.74    8.66  88
  -5   7   7   96.14    9.24  94
  -5  -7   7  100.27    8.50  68
  -5   7   7   97.27    8.84  79
  -5  -7   7  115.64    9.60  67
  -5  -7   8   37.51    5.27 145
  -5   7   8   36.31    6.55 138
  -5  -7   8   42.58    7.32 135
  -5  -7   8   36.17    6.04 139
  -5   7   8   34.35    6.26 107
  -5  -7   8   31.48    6.06 110
  -5   7   8   39.74    6.28 134
  -5   7   8   32.23    5.66 117
  -5   7   8   34.39    5.53 125
  -5   7   8   36.22    6.82 130
  -5   7   8   38.38    6.49  88
  -5   7   8   41.30    6.96  79
  -5  -7   8   37.22    6.10  68
  -5  -7   8   44.07    7.37  67
  -5  -7   9  668.86   21.10 139
  -5   7   9  669.44   22.33 138
  -5  -7   9  576.28   19.03 145
  -5   7   9  662.02   21.13 148
  -5   7   9  653.70   22.23 104
  -5   7   9  611.29   21.25 107
  -5   7   9  633.03   21.19 117
  -5   7   9  613.25   19.84 125
  -5   7   9  668.05   22.10 130
  -5   7   9  668.26   22.14 134
  -5   7   9  664.54   21.98  88
  -5  -7   9  614.90   20.49  68
  -5   7   9  653.29   22.32  79
  -5  -7   9  618.30   21.83  67
  -5  -7  10 1485.44   38.63 139
  -5   7  10 1467.81   39.18 148
  -5   7  10 1579.54   40.52 138
  -5  -7  10 1538.22   40.58 150
  -5   7  10 1559.62   40.02 107
  -5   7  10 1624.28   40.66 104
  -5   7  10 1606.36   40.33 130
  -5   7  10 1570.23   39.92 117
  -5   7  10 1577.13   40.55 134
  -5   7  10 1584.67   40.17  88
  -5  -7  10 1513.63   40.08  67
  -5   7  11  208.36   10.73 104
  -5   7  11  214.41   10.61 107
  -5   7  11  206.60   10.47 117
  -5   7  11  216.00   10.49 130
  -5   7  11  199.17   10.75 134
  -5  -7  11  203.72   11.24 150
  -5   7  11  207.63   10.83 149
  -5  -7  11  190.21    9.70 139
  -5   7  11  213.09   10.53 148
  -5  -7  11  212.93   11.05  67
  -5   7  12  233.21   10.42 104
  -5   7  12  237.03   10.51 117
  -5   7  12  232.97    9.99 130
  -5   7  12  248.62   10.71 149
  -5  -7  12  236.87   10.67 150
  -5  -7  12  201.43    9.13 139
  -5   7  12  254.63   10.67 148
  -5  -7  12  224.12   10.44  67
  -5   7  13   67.12    5.33 148
  -5   7  13   69.41    5.24 149
  -5  -7  13   45.67    3.92 104
  -5   7  13   50.16    4.04 130
  -5  -7  13   50.41    4.68 134
  -5   7  13   59.53    5.15  92
  -5  -7  13   65.43    5.40  67
  -5  -7  14  210.50    7.55  93
  -5   7  14  231.66    7.80  92
  -5   8 -11  119.45    6.53 118
  -5   8 -11  107.59    6.02 136
  -5  -8 -11  125.51    6.09 144
  -5  -8 -11  136.09    6.29  76
  -5  -8 -11  128.14    6.48 100
  -5  -8 -11  132.75    6.66 110
  -5   8 -10   85.54    6.78 118
  -5  -8 -10   88.97    6.29 144
  -5   8 -10   85.02    6.65 142
  -5   8 -10   84.35    6.44 136
  -5  -8 -10   94.33    6.59  76
  -5  -8 -10   91.50    6.74 110
  -5  -8 -10   81.61    6.40 100
  -5  -8  -9  494.42   17.72  56
  -5  -8  -9  484.45   16.64  64
  -5  -8  -9  511.24   17.20 100
  -5   8  -9  502.12   17.38 142
  -5  -8  -9  518.13   16.82 144
  -5   8  -9  478.84   17.17 136
  -5  -8  -9  483.37   15.86  73
  -5  -8  -8   95.79    8.01 100
  -5  -8  -8   87.37    7.47  64
  -5  -8  -8   94.96    8.36  56
  -5  -8  -8   91.32    6.68  61
  -5  -8  -8   97.53    7.90 144
  -5   8  -8   99.36    8.19 142
  -5   8  -8   86.68    6.63 124
  -5  -8  -7   93.63    7.77  64
  -5  -8  -7  102.66    9.20  56
  -5  -8  -7   88.94    8.04 144
  -5   8  -7   95.18    8.70 142
  -5  -8  -7   95.77    8.88 100
  -5  -8  -6  329.03   14.89 100
  -5  -8  -6  311.05   14.04 144
  -5   8  -6  316.36   15.11 136
  -5   8  -6  348.56   15.52 142
  -5   8  -6  283.68   11.85   7
  -5  -8  -6  307.15   13.74  64
  -5  -8  -6  319.37   15.67  56
  -5   8  -5  193.14    9.65   7
  -5   8  -5  190.01   17.39  18
  -5   8  -5  208.50   12.51 142
  -5  -8  -5  211.20   11.57 144
  -5   8  -5  220.80   13.06 136
  -5  -8  -5  204.14   10.97  64
  -5  -8  -5  213.72   12.12 100
  -5   8  -5  205.69   10.50  95
  -5  -8  -5  169.59   13.79  27
  -5  -8  -5  230.42   17.56  43
  -5  -8  -5  255.42   18.84  42
  -5   8  -4  926.19   26.96   7
  -5   8  -4 1036.42   31.28 142
  -5  -8  -4  994.88   29.47 144
  -5   8  -4 1061.94   31.59 136
  -5   8  -4 1061.94   31.40 118
  -5  -8  -4 1090.80   32.10  56
  -5  -8  -4 1040.20   30.42 100
  -5  -8  -4 1079.79   31.40 110
  -5   8  -4  991.11   28.70  95
  -5  -8  -4 1055.81   38.89  43
  -5  -8  -4 1039.02   39.48  42
  -5  -8  -4  972.93   35.77  27
  -5  -8  -3  847.49   33.23  27
  -5  -8  -3  927.65   35.48  43
  -5  -8  -3  940.38   36.43  42
  -5   8  -3  841.96   24.79   7
  -5   8  -3  896.44   37.51  18
  -5  -8  -3  883.82   26.95 144
  -5   8  -3  963.65   29.40 136
  -5   8  -3  907.62   26.01 132
  -5   8  -3  990.36   29.13 118
  -5  -8  -3  918.53   28.90  53
  -5  -8  -3  976.09   29.57  56
  -5   8  -3  908.87   27.23 102
  -5  -8  -3  948.81   28.67 110
  -5  -8  -3  895.91   27.52 100
  -5   8  -3  866.49   26.60  95
  -5  -8  -3  939.47   28.88  76
  -5  -8  -2  173.99   12.84  28
  -5  -8  -2  207.29   15.32  43
  -5  -8  -2  179.83   14.59  27
  -5   8  -2  179.43    9.21   7
  -5   8  -2  187.95   16.93  18
  -5   8  -2  221.17   12.80 136
  -5  -8  -2  185.89   10.57 144
  -5   8  -2  195.96   10.68 132
  -5   8  -2  198.82   11.66 124
  -5   8  -2  211.78   11.95 118
  -5  -8  -2  215.74   12.66  53
  -5  -8  -2  221.09   12.40  56
  -5  -8  -2  184.97   10.91 100
  -5  -8  -2  195.96   11.84 110
  -5   8  -2  189.99   10.75 102
  -5   8  -2  180.25   10.75  95
  -5  -8  -2  201.90   11.93  76
  -5  -8  -2  226.33   12.35  73
  -5  -8  -1 2599.05   69.71  42
  -5  -8  -1 2518.49   69.61  27
  -5  -8  -1 2549.40   67.83  43
  -5  -8  -1 2341.93   65.16  28
  -5   8  -1 2326.05   57.22   7
  -5   8  -1 2673.28   73.50  18
  -5   8  -1 2690.21   62.60 136
  -5   8  -1 2422.40   57.76 146
  -5  -8  -1 2539.57   59.67 144
  -5   8  -1 2596.21   60.65 132
  -5   8  -1 2708.00   62.06 118
  -5  -8  -1 2678.06   61.72  56
  -5  -8  -1 2760.10   63.47  53
  -5   8  -1 2521.29   60.20 102
  -5  -8  -1 2618.45   61.72 110
  -5   8  -1 2474.91   60.61  95
  -5  -8  -1 2708.83   62.20  73
  -5  -8  -1 2660.69   62.04  76
  -5  -8   0  850.29   31.41  28
  -5  -8   0  944.14   33.58  42
  -5  -8   0  861.89   31.45  43
  -5   8   0  978.36   37.50  18
  -5   8   0  825.98   29.86   3
  -5   8   0  972.95   28.94 136
  -5   8   0  897.59   26.16 146
  -5  -8   0  926.93   26.70 144
  -5   8   0 1001.07   29.06 124
  -5   8   0  950.83   28.21 132
  -5   8   0  954.86   28.48 118
  -5   8   0  957.85   28.97 123
  -5  -8   0  945.33   29.48  53
  -5  -8   0  944.38   27.87  56
  -5  -8   0  949.15   29.17  54
  -5  -8   0  959.37   28.48 110
  -5   8   0  905.93   27.18 102
  -5   8   0  918.10   28.10  95
  -5  -8   0  969.14   28.91  73
  -5  -8   0  955.48   28.70  76
  -5   8   0  910.71   28.65  80
  -5  -8   1  148.70   12.16  42
  -5   8   1  187.63   15.78  18
  -5   8   1  136.55   11.01   3
  -5   8   1  159.34   10.66 136
  -5   8   1  148.17    9.32 146
  -5  -8   1  161.45    9.44 144
  -5   8   1  174.07   11.13 123
  -5   8   1  176.45   10.93 124
  -5   8   1  173.45   10.91 132
  -5   8   1  158.79    8.82 130
  -5   8   1  175.11   10.53 118
  -5  -8   1  172.54    9.96  56
  -5  -8   1  154.59   10.50  54
  -5  -8   1  155.47   10.47 110
  -5   8   1  162.39    9.94 102
  -5   8   1  187.52   11.23  95
  -5   8   1  176.78   11.08  80
  -5  -8   1  175.50   11.05  76
  -5  -8   1  175.32   11.14  73
  -5   8   2  242.37   17.47  18
  -5   8   2  190.47   13.00   3
  -5   8   2  249.04   12.20 146
  -5   8   2  249.90   12.71 136
  -5   8   2  249.71   12.69 116
  -5   8   2  250.06   12.52 118
  -5   8   2  236.21   11.25 130
  -5   8   2  240.10   12.99 132
  -5   8   2  258.50   12.96 124
  -5   8   2  249.49   13.45 123
  -5  -8   2  253.11   12.99  54
  -5  -8   2  239.19   13.12  53
  -5  -8   2  215.86   10.72  56
  -5   8   2  231.18   10.93 104
  -5   8   2  229.88   11.85 102
  -5  -8   2  234.85   12.69 110
  -5   8   2  223.05   10.37  92
  -5  -8   2  244.99   12.62  76
  -5  -8   2  260.59   13.04  73
  -5  -8   2  249.74   12.78  70
  -5   8   2  250.70   13.11  80
  -5   8   3  699.48   29.98  18
  -5   8   3  667.97   25.33   3
  -5   8   3  744.51   23.71 146
  -5   8   3  737.55   24.09 136
  -5   8   3  767.85   24.42 124
  -5   8   3  754.22   24.44 116
  -5   8   3  731.19   23.63 118
  -5   8   3  785.34   25.07 132
  -5   8   3  755.40   23.21 130
  -5  -8   3  727.93   23.53  54
  -5  -8   3  722.40   24.30  53
  -5  -8   3  731.46   23.87 110
  -5   8   3  701.62   22.34 104
  -5   8   3  730.27   24.16  94
  -5   8   3  731.47   22.13  92
  -5  -8   3  725.10   23.97  70
  -5  -8   3  742.40   24.59  67
  -5  -8   3  712.53   23.74  76
  -5   8   3  737.61   24.60  80
  -5  -8   3  749.75   24.26  73
  -5   8   4 1777.79   54.47  18
  -5   8   4 1865.02   46.74 146
  -5   8   4 1873.79   47.79 132
  -5   8   4 1885.31   46.37 130
  -5   8   4 1754.60   45.66 118
  -5   8   4 1889.14   47.09 116
  -5  -8   4 1861.36   46.86  53
  -5   8   4 1827.09   47.09 107
  -5   8   4 1852.50   45.78 104
  -5  -8   4 1818.88   46.43 110
  -5   8   4 1891.77   47.56  94
  -5   8   4 1869.57   46.53  88
  -5   8   4 1756.63   44.77  92
  -5   8   4 1888.74   47.52  80
  -5  -8   4 1765.87   47.19  67
  -5  -8   4 1886.43   47.13  70
  -5  -8   4 1701.32   45.71  76
  -5  -8   4 1806.20   46.42  73
  -5   8   5  212.97   11.84 138
  -5  -8   5  184.51    9.62 145
  -5   8   5  213.32   11.36 118
  -5   8   5  212.74   12.03 116
  -5   8   5  206.60   11.71 130
  -5   8   5  182.69    9.47 117
  -5  -8   5  193.50   11.09  53
  -5  -8   5  205.22   11.60 110
  -5   8   5  201.49   11.81 107
  -5   8   5  227.01   11.91 104
  -5   8   5  198.59   11.51  88
  -5   8   5  205.60   12.20  94
  -5  -8   5  214.41   12.50  67
  -5  -8   5  202.49   11.50  76
  -5  -8   5  207.43   12.18  70
  -5  -8   6 2128.62   52.19 135
  -5  -8   6 2126.54   50.83 139
  -5  -8   6 1956.23   48.27 145
  -5   8   6 2108.76   51.62 138
  -5   8   6 1910.70   48.12 148
  -5   8   6 2122.73   51.53 116
  -5   8   6 2160.52   52.81 132
  -5   8   6 1979.67   48.92 117
  -5   8   6 2074.01   51.16 125
  -5  -8   6 1939.98   49.09  53
  -5   8   6 2175.40   52.37 107
  -5  -8   6 2052.00   50.84 110
  -5   8   6 2185.50   51.87 104
  -5   8   6 2115.70   52.50  94
  -5  -8   6 1995.16   50.27  76
  -5  -8   6 2145.44   52.36  67
  -5   8   6 2090.20   52.06  79
  -5  -8   7  265.76   12.75 139
  -5   8   7  249.64   11.68 148
  -5  -8   7  264.87   13.67 135
  -5  -8   7  232.33   11.23 145
  -5   8   7  295.57   14.10 107
  -5  -8   7  261.31   13.00 110
  -5   8   7  280.56   13.51 104
  -5   8   7  270.10   12.91 125
  -5   8   7  268.34   12.21 117
  -5   8   7  286.96   13.81  88
  -5   8   7  283.80   14.27  94
  -5   8   7  291.58   14.09  79
  -5  -8   7  252.63   13.54  67
  -5  -8   7  267.76   12.78  68
  -5  -8   8  284.51   14.05 135
  -5  -8   8  260.50   11.77 145
  -5   8   8  290.26   12.76 148
  -5  -8   8  294.83   13.35 139
  -5   8   8  304.21   14.17 107
  -5  -8   8  288.11   13.20 110
  -5   8   8  312.85   14.38 130
  -5   8   8  290.82   13.05 125
  -5   8   8  298.70   13.13 117
  -5   8   8  304.04   14.29  88
  -5  -8   8  299.71   13.25  68
  -5  -8   8  292.32   14.30  67
  -5   8   8  291.99   14.25  79
  -5  -8   9  147.37   10.39 150
  -5   8   9  154.89    9.25 148
  -5  -8   9  155.94    9.49 139
  -5  -8   9  147.21    8.52 145
  -5   8   9  153.85   10.29 107
  -5   8   9  164.15   10.41 104
  -5   8   9  163.01   10.34 130
  -5   8   9  164.72    9.16 125
  -5   8   9  159.61    9.55 117
  -5   8   9  168.17   10.29  88
  -5   8   9  162.10   10.40  79
  -5  -8   9  163.50   10.56  67
  -5  -8   9  150.61    8.99  68
  -5   8  10   43.72    6.35 107
  -5   8  10   49.39    6.59 104
  -5   8  10   48.92    6.20 130
  -5   8  10   44.86    6.09 117
  -5   8  10   47.89    6.53 138
  -5   8  10   41.77    5.60 148
  -5  -8  10   41.82    5.92 139
  -5  -8  10   45.75    6.78 150
  -5  -8  10   36.90    6.16  67
  -5   8  11  129.31    8.23 107
  -5  -8  11  115.16    7.43 139
  -5  -8  11  129.80    8.65 150
  -5   8  11  127.32    7.90 148
  -5   8  11  128.18    8.32 149
  -5  -8  11  120.72    8.19  67
  -5   8  11  124.84    8.05 130
  -5  -8  12  169.64    8.65 150
  -5   8  12  171.55    8.54 149
  -5   8  12  173.46    8.23 148
  -5   8  12  173.65    8.79  92
  -5  -8  12  178.10    8.76  67
  -5   8  12  165.31    7.98 130
  -5  -8  13  217.30    8.23 134
  -5   8  13  224.34    7.77 130
  -5   8  13  258.59    9.28  92
  -5   8  13  269.01    9.22 149
  -5  -9 -11  143.31    5.97  76
  -5   9 -11  137.62    6.30 118
  -5  -9 -11  148.53    6.22 110
  -5  -9 -11  145.38    6.30 100
  -5  -9 -10   62.16    5.38 110
  -5  -9 -10   53.72    5.13 100
  -5   9 -10   45.23    3.75 102
  -5   9 -10   56.11    5.02 136
  -5  -9 -10   51.00    4.63 144
  -5   9 -10   59.64    5.55 118
  -5   9  -9  291.36   12.20 118
  -5  -9  -9  269.21   11.96  56
  -5  -9  -9  251.53   10.99  64
  -5  -9  -9  302.94   12.12 110
  -5  -9  -9  294.99   11.85 100
  -5   9  -9  282.20   11.99 142
  -5   9  -9  283.38   11.76 136
  -5  -9  -9  291.32   11.17 144
  -5  -9  -9  276.83   10.96  73
  -5  -9  -8 1115.87   29.48 110
  -5  -9  -8 1063.72   29.02 100
  -5  -9  -8  925.75   26.57  61
  -5  -9  -8 1037.76   29.87  56
  -5  -9  -8  978.14   28.06  64
  -5  -9  -8 1102.28   28.45 144
  -5   9  -8 1059.08   29.48 136
  -5   9  -8 1132.00   30.04 142
  -5   9  -8 1110.60   30.04 118
  -5  -9  -7  329.31   14.52 110
  -5  -9  -7  331.03   14.23 100
  -5  -9  -7  310.56   13.45  64
  -5  -9  -7  347.59   15.38  56
  -5  -9  -7  347.94   13.79 144
  -5   9  -7  316.35   14.58 142
  -5   9  -7  300.57   12.54 124
  -5   9  -7  344.61   15.05 118
  -5   9  -6  219.65   11.34 124
  -5   9  -6  234.12   12.90 118
  -5  -9  -6  241.35   13.18  56
  -5  -9  -6  226.52   11.59  64
  -5  -9  -6  259.31   13.22 110
  -5  -9  -6  238.71   12.33 100
  -5  -9  -6  245.16   11.94 144
  -5   9  -6  227.17   12.66 142
  -5  -9  -6  221.73   17.35  43
  -5  -9  -5  994.81   28.40 144
  -5   9  -5 1043.03   30.32 142
  -5   9  -5 1012.05   28.89 124
  -5   9  -5  897.42   26.18 116
  -5   9  -5 1024.95   30.30 118
  -5  -9  -5  974.12   28.01  64
  -5  -9  -5  976.79   29.09 100
  -5  -9  -5 1034.20   30.12 110
  -5   9  -5  975.81   27.64  95
  -5  -9  -5  857.95   33.64  27
  -5  -9  -5  973.15   38.20  42
  -5  -9  -5  968.82   37.65  43
  -5  -9  -4  478.41   24.88  43
  -5  -9  -4  442.12   23.12  27
  -5  -9  -4  459.29   25.40  42
  -5   9  -4  523.06   20.08 136
  -5  -9  -4  472.60   17.53 144
  -5   9  -4  476.85   18.30 124
  -5   9  -4  483.43   19.41 118
  -5   9  -4  476.64   16.99 116
  -5  -9  -4  474.39   18.25 100
  -5  -9  -4  501.83   19.33 110
  -5   9  -4  505.94   18.50 102
  -5   9  -4  486.70   17.90  95
  -5  -9  -4  502.72   19.53  76
  -5  -9  -3   12.03    7.39  43
  -5  -9  -3   11.51    7.21  27
  -5  -9  -3    8.49    7.10  42
  -5   9  -3    7.21    5.36 136
  -5  -9  -3   10.83    4.86 144
  -5   9  -3   11.47    5.34 124
  -5   9  -3    9.03    4.52 116
  -5   9  -3    9.36    4.59 132
  -5   9  -3   10.40    5.69 118
  -5  -9  -3   10.49    5.76  56
  -5  -9  -3   14.71    6.03  53
  -5  -9  -3   13.94    6.36 110
  -5   9  -3   13.98    4.87 102
  -5  -9  -3    6.15    4.74 100
  -5   9  -3   16.72    5.28  95
  -5   9  -3   12.04    4.36  66
  -5  -9  -3   10.67    5.99  76
  -5  -9  -3   10.29    5.82  73
  -5  -9  -2   75.89   11.11  42
  -5  -9  -2   82.61    9.96  28
  -5  -9  -2   82.77   11.53  27
  -5  -9  -2   88.24   10.98  43
  -5   9  -2   66.08   11.80  18
  -5  -9  -2   81.55    7.26 144
  -5   9  -2   93.88    9.04 136
  -5   9  -2   88.08    8.82 118
  -5   9  -2   79.21    7.50 132
  -5   9  -2   92.19    7.89 116
  -5   9  -2   95.89    8.53 124
  -5  -9  -2   88.53    8.66  56
  -5  -9  -2   91.18    9.14  53
  -5   9  -2   87.56    7.99 102
  -5  -9  -2   95.66    9.03 110
  -5  -9  -2   73.98    7.20 100
  -5   9  -2   82.25    7.95  95
  -5  -9  -2   83.78    8.91  73
  -5  -9  -2   88.92    8.86  76
  -5  -9  -1  842.34   34.34  27
  -5  -9  -1  926.82   34.59  42
  -5  -9  -1  789.24   31.24  28
  -5  -9  -1  818.91   32.10  43
  -5   9  -1  903.24   37.33  18
  -5   9  -1  977.84   29.19 136
  -5   9  -1  913.78   28.34 118
  -5   9  -1  867.43   27.11 132
  -5   9  -1  948.19   27.91 116
  -5   9  -1  930.50   28.21 123
  -5  -9  -1  936.92   29.25  53
  -5  -9  -1  953.85   28.66  56
  -5  -9  -1  935.14   29.43  54
  -5   9  -1  914.69   27.57 102
  -5  -9  -1  913.09   28.17 110
  -5   9  -1  916.55   28.11  95
  -5  -9  -1  918.41   28.72  73
  -5   9  -1  926.37   28.83  80
  -5  -9  -1  917.03   28.56  76
  -5  -9   0  701.59   28.54  42
  -5  -9   0  630.41   26.06  43
  -5  -9   0  652.13   27.22  28
  -5   9   0  680.09   31.16  18
  -5   9   0  698.11   23.66 136
  -5   9   0  689.16   23.07 116
  -5   9   0  738.66   24.08 123
  -5   9   0  677.51   22.97 132
  -5   9   0  675.29   23.27 118
  -5  -9   0  723.65   24.68  53
  -5  -9   0  675.04   22.57  56
  -5  -9   0  676.02   23.01 110
  -5   9   0  663.31   22.43 102
  -5   9   0  670.20   23.10  95
  -5  -9   0  673.31   23.39  73
  -5  -9   0  679.01   23.19  76
  -5   9   0  702.68   23.83  80
  -5  -9   1   55.74    8.48  42
  -5   9   1   61.52   11.09  18
  -5   9   1   75.43    7.97 136
  -5   9   1   63.48    7.59 124
  -5   9   1   62.59    7.67 132
  -5   9   1   71.23    7.87 118
  -5   9   1   64.33    7.57 116
  -5   9   1   79.07    8.25 123
  -5   9   1   60.85    5.91 130
  -5   9   1   63.71    6.60 127
  -5  -9   1   66.98    6.90  56
  -5  -9   1   64.52    7.94  54
  -5  -9   1   64.11    7.66 110
  -5   9   1   57.61    6.74 102
  -5   9   1   58.59    7.43  95
  -5   9   1   56.00    7.82  80
  -5  -9   1   75.83    8.00  76
  -5  -9   1   61.44    7.72  73
  -5  -9   2   80.09    8.78  38
  -5   9   2   89.17   11.59  18
  -5   9   2   90.87    8.67 136
  -5   9   2   96.21    8.99 132
  -5   9   2   88.37    7.18 130
  -5   9   2   97.70    9.26 123
  -5   9   2   95.39    7.87 127
  -5   9   2   87.69    8.08 118
  -5   9   2   98.04    8.54 124
  -5  -9   2   90.34    7.25  56
  -5  -9   2  100.13    9.15  53
  -5  -9   2   93.92    8.57  54
  -5  -9   2   92.71    8.55 110
  -5   9   2   83.57    7.84 102
  -5   9   2   87.65    6.76  92
  -5   9   2   82.72    7.58  88
  -5  -9   2   87.50    8.57  70
  -5  -9   2   88.24    8.19  76
  -5  -9   2   88.74    8.56  73
  -5   9   2   89.95    8.75  80
  -5   9   3  340.94   21.09  18
  -5   9   3  381.96   16.32 136
  -5   9   3  370.22   16.05 116
  -5   9   3  374.44   15.93 118
  -5   9   3  383.13   16.77 132
  -5   9   3  388.50   16.43 124
  -5   9   3  365.90   15.05 130
  -5  -9   3  402.43   16.81  53
  -5  -9   3  354.27   15.60  54
  -5  -9   3  343.24   15.18 110
  -5   9   3  368.95   16.27  94
  -5   9   3  360.90   15.28  88
  -5   9   3  333.68   13.97  92
  -5  -9   3  365.62   15.78  76
  -5  -9   3  391.48   16.36  70
  -5   9   3  416.16   16.98  80
  -5  -9   3  341.12   15.66  73
  -5  -9   3  389.95   16.78  67
  -5   9   4   94.51   11.89  18
  -5  -9   4   83.98    6.93 145
  -5  -9   4   85.35    8.97 135
  -5   9   4   94.22    9.15 132
  -5   9   4   96.65    8.53 118
  -5   9   4  106.36    9.26 123
  -5   9   4   94.68    8.57 116
  -5   9   4   99.57    8.31 130
  -5  -9   4  103.87    8.97  53
  -5  -9   4   92.26    8.36 110
  -5   9   4  109.15    8.24 104
  -5   9   4  100.46    8.99  94
  -5   9   4   92.49    7.65  92
  -5   9   4   91.62    8.44  88
  -5   9   4  108.81    9.13  80
  -5  -9   4  102.89    9.27  67
  -5  -9   4   89.10    8.18  76
  -5  -9   4  100.77    9.13  70
  -5  -9   4  100.60    8.53  73
  -5   9   5 1220.91   33.70 138
  -5  -9   5 1142.97   31.20 145
  -5  -9   5 1165.68   34.29 135
  -5   9   5 1254.91   34.29 116
  -5   9   5 1195.71   33.71 130
  -5  -9   5 1166.09   33.04  53
  -5   9   5 1228.63   34.42 107
  -5  -9   5 1151.41   32.78 110
  -5   9   5 1209.61   33.53 104
  -5   9   5 1270.71   34.05  88
  -5   9   5 1180.13   34.40  94
  -5   9   5 1166.69   32.86  92
  -5  -9   5 1167.22   32.82  76
  -5  -9   5 1262.30   34.93  67
  -5   9   6 1665.19   41.47 138
  -5   9   6 1349.38   37.00 148
  -5  -9   6 1595.06   41.82 135
  -5  -9   6 1428.02   38.27 145
  -5  -9   6 1605.04   40.92 139
  -5   9   6 1593.91   41.29 125
  -5   9   6 1622.37   41.54 130
  -5   9   6 1638.97   42.43 132
  -5  -9   6 1485.16   39.12  53
  -5   9   6 1616.28   41.80 107
  -5  -9   6 1506.26   39.96 110
  -5   9   6 1612.00   41.50 104
  -5   9   6 1607.99   41.44  88
  -5   9   6 1612.99   42.42  94
  -5   9   6 1564.56   40.64  92
  -5  -9   6 1679.73   42.46  67
  -5   9   6 1605.59   42.01  79
  -5  -9   7 1128.51   31.28 145
  -5   9   7 1140.56   30.98 148
  -5  -9   7 1214.26   33.42 139
  -5   9   7 1208.85   33.78 138
  -5  -9   7 1228.02   34.50 135
  -5   9   7 1258.82   34.24 104
  -5  -9   7 1187.13   32.83 110
  -5   9   7 1213.12   34.26 107
  -5   9   7 1221.42   33.64 125
  -5   9   7 1209.63   33.60  92
  -5   9   7 1253.60   35.06  94
  -5  -9   7 1224.56   32.98  68
  -5   9   7 1247.04   34.70  79
  -5  -9   7 1258.19   34.72  67
  -5  -9   8 1377.66   36.39 145
  -5   9   8 1535.77   39.40 138
  -5  -9   8 1467.62   39.30 135
  -5  -9   8 1478.59   38.45 139
  -5   9   8 1408.45   36.70 148
  -5   9   8 1544.57   39.78 107
  -5   9   8 1535.22   39.64 130
  -5   9   8 1485.68   38.45 125
  -5   9   8 1523.38   39.55  88
  -5   9   8 1557.43   40.11  79
  -5  -9   8 1518.27   39.58  67
  -5  -9   8 1446.20   37.28  68
  -5   9   9  642.38   19.99 148
  -5  -9   9  702.40   22.64 150
  -5  -9   9  625.13   20.69 139
  -5   9   9  694.18   21.95 107
  -5   9   9  683.05   21.91 104
  -5   9   9  665.69   21.72 130
  -5   9   9  660.12   20.48 125
  -5   9   9  663.45   21.54  92
  -5   9   9  673.20   21.87  88
  -5  -9   9  681.67   21.89  67
  -5   9   9  676.34   22.09  79
  -5  -9   9  601.53   19.14  68
  -5   9  10  262.60   11.08 148
  -5  -9  10  266.88   12.37 150
  -5  -9  10  263.28   11.52 139
  -5   9  10  268.05   12.08 107
  -5   9  10  252.36   11.93 130
  -5   9  10  269.10   12.22  92
  -5  -9  10  283.06   12.41  67
  -5   9  11  220.02   10.04 107
  -5   9  11  210.43    9.92 149
  -5  -9  11  211.91   10.34 150
  -5  -9  11  195.80    9.20 139
  -5   9  11  193.91    8.99 148
  -5  -9  11  214.97   10.05  67
  -5   9  11  233.07   10.06 130
  -5  -9  12  296.11   11.00 150
  -5   9  12  320.87   11.14 149
  -5   9  12  311.80   11.15  92
  -5  -9  12  295.40   10.79  67
  -5   9  12  304.12   10.44 130
  -5   9  13   60.78    4.32 149
  -5  -9  13   52.32    4.15  93
  -5   9  13   56.35    4.15  92
  -5   9  13   52.19    3.81  75
  -5 -10 -10   73.49    4.92 110
  -5 -10 -10   63.53    4.78 100
  -5  10 -10   57.53    4.21 136
  -5  10 -10   68.58    5.15 118
  -5  10  -9  248.60   10.44 118
  -5 -10  -9  228.18   10.15  56
  -5 -10  -9  243.38   10.00 110
  -5  10  -9  218.26    9.03 102
  -5 -10  -9  252.37   10.07 100
  -5 -10  -9  218.71    8.71 144
  -5  10  -9  236.90    9.85 136
  -5 -10  -9  263.19   10.50  76
  -5 -10  -9  241.95    9.65  73
  -5  10  -8  548.60   18.13 118
  -5 -10  -8  471.99   16.33  64
  -5 -10  -8  504.67   17.90  56
  -5  10  -8  539.41   16.78 102
  -5 -10  -8  528.61   17.31 110
  -5 -10  -8  553.27   17.39 100
  -5  10  -8  521.87   17.44 136
  -5 -10  -8  513.64   15.99 144
  -5 -10  -8  559.19   17.85  76
  -5 -10  -8  527.27   17.00  73
  -5  10  -7  173.95   10.42 118
  -5 -10  -7  180.53   10.80  56
  -5 -10  -7  162.06    9.18  64
  -5 -10  -7  177.51   10.13 110
  -5 -10  -7  176.12    9.93 100
  -5  10  -7  166.60    9.32 102
  -5  10  -7  166.73    9.99 136
  -5 -10  -7  152.37    8.65 144
  -5 -10  -7  181.51   10.47  76
  -5 -10  -6  406.68   22.11  43
  -5  10  -6  373.28   15.88 136
  -5 -10  -6  380.63   14.26 144
  -5  10  -6  345.64   13.81 124
  -5  10  -6  406.20   16.38 118
  -5 -10  -6  354.50   14.41  64
  -5 -10  -6  400.68   16.84  56
  -5 -10  -6  397.47   15.84 110
  -5  10  -6  408.61   15.53 102
  -5 -10  -6  393.39   15.49 100
  -5  10  -6  368.01   13.96  95
  -5 -10  -6  408.81   16.45  76
  -5 -10  -5  721.41   31.28  42
  -5 -10  -5  774.93   31.74  43
  -5  10  -5  698.86   22.40 124
  -5  10  -5  786.08   24.63 118
  -5 -10  -5  717.30   21.91 144
  -5 -10  -5  746.64   23.90 110
  -5 -10  -5  707.09   22.91 100
  -5  10  -5  768.16   23.65 102
  -5  10  -5  706.73   22.22  95
  -5 -10  -5  766.42   24.50  76
  -5 -10  -5  687.80   22.04  64
  -5 -10  -4   64.43    8.15  76
  -5  10  -4   62.65    6.30  66
  -5  10  -4   66.40    7.29 124
  -5  10  -4   52.98    5.74 116
  -5  10  -4   62.08    7.96 118
  -5 -10  -4   62.05    7.61 110
  -5 -10  -4   58.88    6.97 100
  -5  10  -4   68.12    7.29 102
  -5  10  -4   52.45    6.53  95
  -5 -10  -4   53.70   10.55  42
  -5 -10  -4   48.72    9.22  27
  -5 -10  -4   61.57   10.21  43
  -5 -10  -3 1503.30   47.77  43
  -5 -10  -3 1499.64   48.69  42
  -5 -10  -3 1307.42   45.95  27
  -5  10  -3 1480.60   40.27 136
  -5  10  -3 1427.76   38.76 124
  -5  10  -3 1452.64   37.47 116
  -5  10  -3 1370.86   37.05 132
  -5  10  -3 1529.10   40.48 118
  -5 -10  -3 1490.42   40.36  56
  -5 -10  -3 1459.01   40.03  53
  -5 -10  -3 1495.16   39.59 110
  -5 -10  -3 1367.51   37.59 100
  -5  10  -3 1491.35   39.08 102
  -5  10  -3 1445.76   38.64  95
  -5 -10  -3 1498.43   40.07  73
  -5 -10  -3 1503.36   39.97  76
  -5 -10  -2  126.41   12.70  43
  -5 -10  -2  139.10   13.91  42
  -5 -10  -2  142.01   13.94  27
  -5 -10  -2  120.44   11.73  28
  -5  10  -2  144.78   10.74 136
  -5  10  -2  148.29    9.61 132
  -5  10  -2  141.79    9.33 116
  -5  10  -2  157.20   10.88 118
  -5  10  -2  176.14   10.88 124
  -5 -10  -2  145.17   10.79  54
  -5 -10  -2  154.58   11.04  53
  -5 -10  -2  147.32   10.50  56
  -5  10  -2  138.92    9.79 102
  -5 -10  -2  155.38   10.35 110
  -5  10  -2  142.38   10.08  95
  -5 -10  -2  153.00   10.77  76
  -5 -10  -2  144.60   10.72  73
  -5 -10  -1   68.20    9.62  28
  -5 -10  -1   52.51    9.90  42
  -5 -10  -1   64.61    9.45  43
  -5  10  -1   66.09   11.58  18
  -5  10  -1   77.94    8.34 136
  -5  10  -1   73.93    7.43 116
  -5  10  -1   68.51    7.91 124
  -5  10  -1   72.83    8.06 123
  -5  10  -1   79.63    7.73 132
  -5  10  -1   71.63    8.27 118
  -5 -10  -1   69.97    7.76  56
  -5 -10  -1   78.43    8.63  54
  -5 -10  -1   72.89    8.44  53
  -5 -10  -1   66.13    7.59 110
  -5  10  -1   72.10    7.66 102
  -5  10  -1   81.17    8.05  95
  -5  10  -1   63.84    5.66  88
  -5  10  -1   73.55    8.61  80
  -5 -10  -1   82.38    8.44  73
  -5 -10  -1   76.39    8.08  76
  -5 -10   0  170.02   13.21  43
  -5 -10   0  179.07   14.38  42
  -5 -10   0  156.44   13.94  28
  -5  10   0  187.30   16.76  18
  -5  10   0  211.32   12.43 136
  -5  10   0  195.47   11.79 123
  -5  10   0  201.38   11.46 116
  -5  10   0  184.10   11.46 132
  -5  10   0  205.55   12.17 118
  -5 -10   0  199.36   11.47  56
  -5 -10   0  200.65   12.60  53
  -5 -10   0  188.37   11.35 110
  -5  10   0  214.89   11.66 102
  -5  10   0  194.36   11.83  95
  -5  10   0  181.42    9.57  88
  -5  10   0  198.95   12.27  80
  -5 -10   0  222.26   12.39  73
  -5 -10   0  185.94   11.44  76
  -5 -10   1  372.68   19.93  42
  -5 -10   1  354.92   18.51  38
  -5  10   1  445.12   24.60  18
  -5  10   1  456.35   18.28 136
  -5  10   1  443.53   17.26 116
  -5  10   1  424.25   16.06 127
  -5  10   1  433.40   17.59 132
  -5  10   1  430.81   17.58 118
  -5  10   1  389.09   14.64 130
  -5  10   1  433.26   17.86 123
  -5 -10   1  453.25   18.39  54
  -5 -10   1  432.41   16.57  56
  -5 -10   1  407.18   16.75 110
  -5  10   1  416.63   16.82 102
  -5  10   1  401.57   15.33  88
  -5  10   1  438.60   17.84  95
  -5  10   1  426.65   18.09  80
  -5 -10   1  425.28   17.26  76
  -5 -10   1  438.49   17.70  73
  -5 -10   2   82.76    9.40  38
  -5  10   2   93.42   12.31  18
  -5 -10   2  118.29    9.87 135
  -5  10   2  109.30    9.17 136
  -5  10   2  108.00    9.63 123
  -5  10   2   97.16    7.65 130
  -5  10   2  111.23    9.10 124
  -5  10   2  107.52    8.97 118
  -5  10   2  101.41    8.25 127
  -5  10   2   96.28    9.27 132
  -5 -10   2  102.78    9.34  53
  -5 -10   2   97.89    7.55  56
  -5 -10   2  112.84    9.10  54
  -5 -10   2  100.93    8.81 110
  -5  10   2  105.79    8.55 102
  -5  10   2  113.28    8.10  88
  -5  10   2  109.20    7.55  92
  -5 -10   2  110.78    9.70  67
  -5  10   2  106.19    9.31  80
  -5 -10   2   99.72    8.66  76
  -5 -10   2  119.47    9.49  70
  -5 -10   2  103.57    9.06  73
  -5  10   3 1365.04   46.37  18
  -5  10   3 1346.28   35.95 138
  -5 -10   3 1381.54   38.01 135
  -5  10   3 1430.70   38.73 132
  -5  10   3 1339.79   36.01 130
  -5  10   3 1378.11   37.56 118
  -5 -10   3 1366.42   37.32  54
  -5 -10   3 1369.36   38.14  53
  -5  10   3 1405.97   37.87 107
  -5 -10   3 1311.04   36.20 110
  -5  10   3 1352.72   36.11  88
  -5  10   3 1349.89   38.13  94
  -5  10   3 1370.37   35.51  92
  -5 -10   3 1359.29   37.78  70
  -5 -10   3 1303.85   36.37  76
  -5 -10   3 1409.88   38.47  67
  -5  10   3 1412.98   38.39  80
  -5 -10   3 1353.31   37.00  73
  -5  10   4  404.61   22.85  18
  -5  10   4  453.36   16.85 138
  -5 -10   4  437.32   15.85 145
  -5 -10   4  445.14   18.31 135
  -5  10   4  423.66   16.73 130
  -5  10   4  480.85   18.92 132
  -5  10   4  430.28   17.68 116
  -5  10   4  454.68   18.35 123
  -5  10   4  448.15   17.62 118
  -5 -10   4  412.67   16.46  54
  -5 -10   4  445.36   17.74  53
  -5 -10   4  441.29   16.94 110
  -5  10   4  443.47   18.29  94
  -5  10   4  446.99   16.70  92
  -5  10   4  456.20   17.06  88
  -5 -10   4  411.79   16.47  76
  -5 -10   4  459.64   18.42  67
  -5  10   4  450.83   18.31  80
  -5  10   5 2530.45   59.12 138
  -5 -10   5 2425.20   57.27 145
  -5 -10   5 2546.59   60.57 135
  -5  10   5 2557.15   60.44 125
  -5  10   5 2508.96   59.60 130
  -5 -10   5 2418.02   59.03  53
  -5 -10   5 2396.43   58.18 110
  -5  10   5 2535.80   59.15  92
  -5  10   5 2476.78   59.41  88
  -5  10   5 2560.48   61.04  94
  -5 -10   5 2417.69   58.21  76
  -5 -10   5 2537.08   60.71  67
  -5  10   6  114.29    8.59 138
  -5 -10   6   84.17    7.21 145
  -5 -10   6  102.95    9.43 135
  -5 -10   6  106.98    8.91 139
  -5  10   6  109.38    8.83 130
  -5  10   6  118.42    9.61 132
  -5  10   6  117.06    8.96 125
  -5 -10   6  104.73    7.82  53
  -5 -10   6  103.56    8.08 110
  -5  10   6  112.16    9.44  94
  -5  10   6  108.14    8.59  92
  -5  10   6  117.51    9.04  88
  -5 -10   6  104.46    9.37  67
  -5  10   6  103.39    9.17  79
  -5 -10   7  255.53   12.99 135
  -5 -10   7  224.15   10.89 145
  -5  10   7  249.61   12.22 138
  -5 -10   7  241.40   12.41 139
  -5  10   7  260.51   12.92 107
  -5 -10   7  228.38   11.22 110
  -5  10   7  262.41   12.66 125
  -5  10   7  264.27   12.83  88
  -5  10   7  245.84   12.19  92
  -5 -10   7  267.79   13.33  67
  -5 -10   7  222.71   11.13  68
  -5  10   7  262.28   13.22  79
  -5 -10   8  233.80   10.73 145
  -5  10   8  253.44   12.19 138
  -5 -10   8  257.38   12.16 139
  -5  10   8  256.04   12.66 107
  -5  10   8  269.57   12.81 130
  -5  10   8  265.09   12.22 125
  -5  10   8  262.65   12.39  92
  -5  10   8  261.49   12.84  79
  -5 -10   8  267.90   12.71  67
  -5 -10   8  240.86   10.79  68
  -5 -10   9  284.09   12.32 139
  -5 -10   9  289.00   13.26 150
  -5  10   9  283.18   12.72 107
  -5  10   9  287.20   12.64 130
  -5  10   9  297.15   12.13 125
  -5  10   9  280.63   12.52  92
  -5  10   9  286.49   12.91  79
  -5 -10   9  281.58   12.53  67
  -5 -10  10  142.07    8.09 139
  -5 -10  10  137.04    8.78 150
  -5  10  10  141.84    8.58 107
  -5  10  10  137.18    8.40  92
  -5 -10  10  142.29    8.53  67
  -5  10  10  148.45    8.51 130
  -5 -10  11   36.76    4.55 139
  -5 -10  11   44.48    5.45 150
  -5 -10  11   38.71    4.96  67
  -5  10  11   39.51    4.40  75
  -5  10  11   41.94    4.86 130
  -5  10  12  576.15   15.21 130
  -5  10  12  613.43   16.03  92
  -5 -10  12  572.40   15.31  67
  -5  10  12  581.20   14.96  75
  -5 -11 -10   90.62    4.75  76
  -5  11 -10   75.38    4.55  80
  -5  11  -9  969.42   23.67 118
  -5 -11  -9  915.74   22.45 110
  -5 -11  -9  928.36   22.65 100
  -5  11  -9  839.04   21.80 102
  -5  11  -9  821.44   22.13 136
  -5 -11  -9  985.51   23.53  76
  -5 -11  -9  947.93   22.73  73
  -5  11  -8   83.65    6.76 118
  -5 -11  -8   79.60    6.69  56
  -5 -11  -8   84.02    6.31 110
  -5  11  -8   76.66    5.86 102
  -5 -11  -8   80.12    6.01 100
  -5  11  -8   77.55    6.14 136
  -5 -11  -8   78.36    6.27  73
  -5 -11  -8   82.69    6.68  76
  -5  11  -7  170.62    9.81 118
  -5 -11  -7  157.52    8.59  64
  -5 -11  -7  160.90    9.83  56
  -5 -11  -7  182.94    9.44 110
  -5 -11  -7  177.50    9.21 100
  -5  11  -7  184.11    9.32 102
  -5  11  -7  187.51    9.80 136
  -5 -11  -7  179.72    9.86  76
  -5 -11  -6  112.91   12.05  43
  -5  11  -6  109.02    8.41 136
  -5  11  -6  119.23    8.69 118
  -5 -11  -6  106.87    7.57  64
  -5 -11  -6  116.88    9.03  56
  -5 -11  -6  115.59    8.41 110
  -5  11  -6  120.27    8.21 102
  -5 -11  -6  108.91    7.93 100
  -5  11  -6  117.33    7.40  95
  -5 -11  -6  117.91    8.85  76
  -5 -11  -5  920.08   35.07  42
  -5 -11  -5  881.24   34.16  43
  -5  11  -5  949.56   27.66 136
  -5  11  -5  870.57   25.21 124
  -5  11  -5  927.82   27.85 118
  -5 -11  -5  847.62   25.33  64
  -5  11  -5  936.88   26.98 102
  -5 -11  -5  895.82   25.92 100
  -5 -11  -5  919.49   26.72 110
  -5  11  -5  899.62   25.96  95
  -5 -11  -5  937.35   27.70  73
  -5 -11  -5  980.42   27.89  76
  -5 -11  -4  296.65   14.45  73
  -5 -11  -4  322.90   14.72  76
  -5  11  -4  323.43   14.92 118
  -5  11  -4  289.01   12.77 124
  -5 -11  -4  304.98   14.77  56
  -5 -11  -4  288.80   12.75 100
  -5 -11  -4  324.11   14.24 110
  -5  11  -4  318.35   14.00 102
  -5  11  -4  297.12   13.31  95
  -5 -11  -4  291.95   19.42  42
  -5 -11  -4  237.68   17.02  27
  -5 -11  -4  259.95   17.80  43
  -5 -11  -3 1181.17   33.39  73
  -5 -11  -3 1171.73   32.95  76
  -5  11  -3 1118.21   30.72 132
  -5  11  -3 1132.73   31.64 124
  -5  11  -3 1173.45   33.20 118
  -5  11  -3 1069.24   29.78 116
  -5 -11  -3 1101.65   32.62  53
  -5 -11  -3 1192.80   33.50  56
  -5  11  -3 1146.12   32.33 102
  -5 -11  -3 1155.72   32.12 110
  -5  11  -3 1148.41   32.34  95
  -5 -11  -3 1123.03   39.58  43
  -5 -11  -3 1025.54   38.84  27
  -5 -11  -3 1084.41   39.81  42
  -5 -11  -2  350.68   20.01  28
  -5 -11  -2  392.83   21.43  43
  -5 -11  -2  382.09   22.06  27
  -5 -11  -2  432.30   23.07  42
  -5  11  -2  434.00   17.84 136
  -5  11  -2  428.68   16.54 132
  -5  11  -2  420.80   16.88 124
  -5  11  -2  404.22   15.66 116
  -5  11  -2  428.46   17.93 118
  -5 -11  -2  428.47   18.08  54
  -5 -11  -2  414.53   17.77  53
  -5 -11  -2  443.87   17.73  56
  -5 -11  -2  417.47   16.69 110
  -5  11  -2  422.41   17.06 102
  -5  11  -2  442.92   17.57  95
  -5 -11  -2  439.60   17.53  76
  -5 -11  -2  441.32   17.82  73
  -5  11  -2  448.04   18.27  80
  -5 -11  -1   21.64    6.98  43
  -5 -11  -1   26.80    7.70  42
  -5 -11  -1   33.85    7.86  28
  -5  11  -1   35.32    6.75 136
  -5  11  -1   32.38    5.79 116
  -5  11  -1   35.52    6.65 123
  -5  11  -1   39.02    6.93 118
  -5  11  -1   28.03    5.99 132
  -5  11  -1   31.02    5.79 124
  -5 -11  -1   34.44    6.73  54
  -5 -11  -1   30.85    6.16  56
  -5 -11  -1   31.52    6.81  53
  -5  11  -1   30.28    6.20 102
  -5 -11  -1   36.70    6.59 110
  -5  11  -1   35.17    6.51  95
  -5 -11  -1   27.09    6.34  76
  -5  11  -1   42.03    7.05  80
  -5 -11  -1   35.44    7.07  73
  -5 -11   0  114.26   11.75  42
  -5 -11   0   93.07   11.03  28
  -5 -11   0  108.70   10.72  43
  -5  11   0  110.42   13.14  18
  -5  11   0  131.01    9.99 136
  -5  11   0  126.60    9.68 132
  -5  11   0  122.88    9.72 123
  -5  11   0  122.01    9.40 124
  -5  11   0  122.17    9.72 118
  -5  11   0  126.33    8.20 127
  -5  11   0  127.42    9.06 116
  -5 -11   0  129.72    9.39  56
  -5 -11   0  131.16   10.55  53
  -5 -11   0  111.98    8.93 110
  -5  11   0  123.70    9.25 102
  -5  11   0  108.33    6.92  88
  -5  11   0  138.39   10.19  95
  -5  11   0  117.14    9.92  80
  -5 -11   0  114.61    9.24  76
  -5 -11   0  120.52    9.91  73
  -5 -11   1  157.62   12.51  38
  -5 -11   1  159.25   13.06  42
  -5  11   1  154.75   15.55  18
  -5  11   1  201.05   11.93 136
  -5  11   1  166.40    8.91 138
  -5  11   1  187.55   11.65 118
  -5  11   1  184.72   11.04 116
  -5  11   1  178.82   11.57 123
  -5  11   1  181.93   11.31 132
  -5  11   1  186.27   10.28 127
  -5  11   1  170.60    8.91 130
  -5 -11   1  192.02   10.68  56
  -5 -11   1  193.32   11.95  54
  -5  11   1  187.68   11.24 102
  -5 -11   1  186.33   10.86 110
  -5  11   1  184.82   11.71  95
  -5  11   1  177.65    9.31  88
  -5  11   1  201.77   11.94  80
  -5 -11   1  176.99   10.79  76
  -5 -11   1  182.76   11.31  73
  -5 -11   2  289.60   16.66  38
  -5  11   2  293.25   20.39  18
  -5  11   2  332.48   13.17 138
  -5  11   2  357.73   15.85 136
  -5 -11   2  322.74   15.69 135
  -5  11   2  341.56   15.29 118
  -5  11   2  308.08   13.07 130
  -5  11   2  325.20   14.22 127
  -5  11   2  344.39   15.83 132
  -5  11   2  336.29   14.98 116
  -5  11   2  340.64   15.61 123
  -5 -11   2  316.29   13.38  56
  -5 -11   2  328.23   15.12  54
  -5 -11   2  343.04   15.79  53
  -5  11   2  330.85   14.88 107
  -5  11   2  327.19   14.80 102
  -5 -11   2  330.84   14.16 110
  -5  11   2  307.76   13.06  88
  -5  11   2  350.37   15.87  80
  -5 -11   2  327.47   14.63  73
  -5 -11   2  338.14   14.50  76
  -5 -11   2  333.00   15.72  67
  -5 -11   2  341.79   15.41  70
  -5  11   3 1628.09   53.64  18
  -5  11   3 1703.26   42.49 138
  -5 -11   3 1783.73   45.67 135
  -5  11   3 1700.95   43.23 130
  -5  11   3 1793.51   45.30 118
  -5  11   3 1767.62   45.80 132
  -5 -11   3 1756.79   45.61  53
  -5 -11   3 1757.08   44.68  54
  -5 -11   3 1686.48   43.12 110
  -5  11   3 1766.54   44.76 107
  -5  11   3 1732.46   45.44  94
  -5  11   3 1710.01   42.76  92
  -5  11   3 1676.49   42.79  88
  -5 -11   3 1811.97   45.76  67
  -5  11   3 1774.66   45.78  80
  -5 -11   3 1689.03   43.39  76
  -5 -11   3 1730.27   44.23  73
  -5 -11   4 1985.37   49.26 135
  -5 -11   4 1814.29   45.90 145
  -5  11   4 1950.09   46.85 138
  -5  11   4 1998.11   48.94 118
  -5  11   4 1979.27   49.81 132
  -5  11   4 1989.96   49.45 123
  -5  11   4 2019.74   49.32 125
  -5  11   4 1934.39   47.70 130
  -5 -11   4 1859.36   48.39  53
  -5 -11   4 1833.09   47.08  54
  -5  11   4 1943.76   48.62 107
  -5 -11   4 1851.77   46.53 110
  -5  11   4 1945.91   49.32  94
  -5  11   4 1954.89   47.31  92
  -5  11   4 1956.09   47.42  88
  -5 -11   4 2023.64   49.52  67
  -5 -11   4 1827.24   46.47  76
  -5 -11   5  669.42   22.84 135
  -5 -11   5  649.99   20.47 145
  -5  11   5  651.76   21.02 138
  -5  11   5  672.33   22.62 125
  -5  11   5  654.83   21.88 130
  -5 -11   5  637.51   21.51  53
  -5  11   5  666.34   22.35 107
  -5 -11   5  642.26   20.51 110
  -5  11   5  653.27   22.85  94
  -5  11   5  686.05   21.68  88
  -5  11   5  685.92   21.71  92
  -5 -11   5  646.87   22.49  67
  -5 -11   6  206.14   11.32 139
  -5  11   6  199.34   10.55 138
  -5 -11   6  207.15   11.83 135
  -5 -11   6  187.32   10.00 145
  -5  11   6  216.15   11.88 125
  -5  11   6  229.69   12.43 132
  -5  11   6  211.58   11.43 130
  -5 -11   6  184.81   10.05  53
  -5 -11   6  194.20   10.01 110
  -5  11   6  215.68   11.23  88
  -5  11   6  199.86   11.01  92
  -5  11   6  205.48   11.45  79
  -5 -11   6  206.02   10.43  68
  -5 -11   6  232.90   12.51  70
  -5 -11   6  220.01   12.22  67
  -5 -11   7  477.77   17.68 135
  -5 -11   7  443.78   15.62 145
  -5  11   7  463.28   16.66 138
  -5 -11   7  463.54   17.22 139
  -5  11   7  480.07   17.24  88
  -5  11   7  468.82   17.16  92
  -5 -11   7  478.57   17.72  67
  -5 -11   7  460.81   15.56  68
  -5  11   7  473.62   17.36 125
  -5 -11   8  718.88   22.53 139
  -5  11   8  775.91   22.91 125
  -5  11   8  788.49   23.54 130
  -5  11   8  767.39   23.20  92
  -5 -11   8  785.87   23.38  67
  -5  11   9   59.00    5.88 149
  -5 -11   9   69.88    7.14 150
  -5 -11   9   60.28    6.26 139
  -5  11   9   74.55    6.73 107
  -5  11   9   66.23    6.08 125
  -5  11   9   62.54    6.48 130
  -5  11   9   61.73    6.20  92
  -5 -11   9   65.61    6.54  67
  -5 -11  10  101.76    6.61 139
  -5  11  10  104.29    6.72 149
  -5 -11  10  100.56    7.28 150
  -5  11  10  107.30    7.06 107
  -5  11  10  108.83    6.97  92
  -5  11  10  103.24    6.82 130
  -5 -11  10   97.17    6.68  67
  -5  11  11  515.58   14.78 130
  -5 -11  11  495.96   14.39  67
  -5 -11  11  486.50   14.06 139
  -5  11  11  529.60   14.80 149
  -5 -11  11  484.49   14.77 150
  -5  11  12    1.43    2.22 149
  -5  12  -9   44.04    3.99  80
  -5 -12  -9   50.35    4.05  76
  -5 -12  -9   45.18    3.72  73
  -5 -12  -8  734.53   18.82 110
  -5  12  -8  706.79   19.20 102
  -5  12  -8  713.80   19.16 136
  -5 -12  -8  773.44   20.11  73
  -5 -12  -8  805.96   20.36  76
  -5  12  -7  435.98   14.67 136
  -5  12  -7  487.49   15.78 118
  -5 -12  -7  450.62   15.69  56
  -5  12  -7  460.96   14.77 102
  -5 -12  -7  473.61   14.46 110
  -5  12  -7  411.59   13.07  95
  -5 -12  -7  481.28   15.48  76
  -5  12  -6  502.60   16.85 136
  -5  12  -6  530.60   17.68 118
  -5 -12  -6  439.03   15.38  64
  -5 -12  -6  509.89   17.75  56
  -5 -12  -6  494.75   16.11 110
  -5  12  -6  512.94   16.76 102
  -5  12  -6  473.12   15.58  95
  -5 -12  -6  507.18   17.20  73
  -5 -12  -6  550.41   17.45  76
  -5 -12  -5   26.96    7.53  43
  -5 -12  -5   17.19    7.20  42
  -5  12  -5   30.26    5.52 136
  -5  12  -5   25.24    5.59 118
  -5 -12  -5   18.80    4.25  64
  -5 -12  -5   21.60    5.16 110
  -5  12  -5   24.46    5.23 102
  -5  12  -5   25.98    5.04  95
  -5 -12  -5   32.39    6.20  73
  -5 -12  -5   29.81    6.04  76
  -5 -12  -4  456.69   23.24  42
  -5 -12  -4  485.78   23.02  43
  -5  12  -4  478.07   17.73 136
  -5  12  -4  423.70   14.92 132
  -5  12  -4  428.03   15.58 124
  -5  12  -4  483.49   17.97 118
  -5 -12  -4  471.87   18.04  56
  -5  12  -4  481.88   17.30 102
  -5 -12  -4  477.92   16.71 110
  -5  12  -4  469.96   16.98  95
  -5 -12  -4  459.54   17.25  76
  -5 -12  -4  479.69   17.94  73
  -5  12  -4  483.52   18.05  80
  -5 -12  -3  306.14   14.14  73
  -5  12  -3  274.90   13.76  80
  -5 -12  -3  299.72   13.67  76
  -5  12  -3  284.96   12.33 132
  -5  12  -3  310.97   14.33 118
  -5  12  -3  283.11   12.49 124
  -5 -12  -3  305.14   14.14  56
  -5 -12  -3  279.90   13.50  53
  -5 -12  -3  296.62   12.92 110
  -5  12  -3  299.71   13.56 102
  -5  12  -3  285.55   13.34  95
  -5 -12  -3  256.75   17.11  43
  -5 -12  -3  266.94   17.85  42
  -5 -12  -2  128.52   10.03  73
  -5  12  -2  129.50    9.58  80
  -5 -12  -2  131.71    9.46  76
  -5  12  -2  115.42    8.40 132
  -5  12  -2  120.19    7.87 116
  -5  12  -2  131.06    9.99 118
  -5  12  -2  124.56    8.85 124
  -5 -12  -2  120.53    9.74  53
  -5 -12  -2  116.33    9.56  54
  -5 -12  -2  134.14    9.67  56
  -5  12  -2  118.23    9.28 102
  -5 -12  -2  121.90    8.73 110
  -5  12  -2  131.44    9.52  95
  -5 -12  -2  128.32   12.91  42
  -5 -12  -2  109.85   11.47  43
  -5 -12  -1  184.08   14.79  42
  -5 -12  -1  174.80   13.48  43
  -5 -12  -1  143.72   13.08  28
  -5  12  -1  204.58   11.74 136
  -5  12  -1  188.72   11.52 118
  -5  12  -1  195.81   11.43 123
  -5  12  -1  185.05   10.11 116
  -5  12  -1  186.79   10.92 132
  -5 -12  -1  181.08   11.65  54
  -5 -12  -1  186.13   11.70  53
  -5 -12  -1  202.62   11.46  56
  -5 -12  -1  187.77   10.45 110
  -5  12  -1  196.47   11.38 102
  -5  12  -1  192.12   11.43  95
  -5  12  -1  198.54   11.89  80
  -5 -12  -1  178.04   10.71  76
  -5 -12  -1  188.09   11.42  73
  -5 -12   0    3.96    5.83  42
  -5 -12   0    7.67    5.44  43
  -5  12   0    5.83    5.43 136
  -5  12   0    9.84    5.65 123
  -5  12   0    6.65    5.37 118
  -5  12   0    6.42    4.45 116
  -5  12   0    7.81    4.86 132
  -5 -12   0    8.65    5.79  53
  -5 -12   0    1.86    4.62  56
  -5  12   0    2.79    4.61 102
  -5  12   0    7.67    4.43 107
  -5 -12   0    5.57    4.80 110
  -5  12   0    0.29    5.43  95
  -5 -12   0    3.86    5.08  73
  -5  12   0    1.47    5.42  80
  -5 -12   0    1.79    4.85  76
  -5  12   1  553.11   20.02 136
  -5  12   1  522.35   19.86 123
  -5  12   1  556.74   19.92 118
  -5  12   1  526.62   18.80 116
  -5  12   1  515.51   17.97 127
  -5  12   1  511.51   19.56 132
  -5 -12   1  500.94   18.10  56
  -5 -12   1  523.33   19.97  54
  -5  12   1  534.94   18.73 107
  -5  12   1  559.34   19.66 102
  -5 -12   1  504.84   17.76 110
  -5 -12   1  487.31   19.51  67
  -5 -12   1  516.16   18.33  76
  -5 -12   1  527.08   19.59  70
  -5 -12   1  540.26   19.25  73
  -5 -12   1  430.31   20.85  38
  -5 -12   1  460.30   22.16  42
  -5 -12   2  925.04   28.34 135
  -5  12   2  896.57   26.55 127
  -5  12   2  934.41   28.17 123
  -5  12   2  961.66   28.14 118
  -5  12   2  914.99   28.00 132
  -5  12   2  881.82   25.00 130
  -5 -12   2  868.58   25.34  56
  -5 -12   2  912.13   28.29  53
  -5 -12   2  879.10   27.44  54
  -5  12   2  879.77   26.63 107
  -5 -12   2  842.92   25.17 110
  -5  12   2  928.00   28.21  94
  -5  12   2  833.03   24.23  88
  -5 -12   2  858.02   25.81  76
  -5 -12   2  956.53   28.37  67
  -5 -12   2  889.83   26.85  73
  -5 -12   3  271.17   13.78 135
  -5  12   3  253.50   11.03 138
  -5  12   3  275.75   13.98 132
  -5  12   3  275.15   12.32 130
  -5  12   3  279.72   13.88 118
  -5  12   3  299.87   13.98 125
  -5 -12   3  264.83   12.99  54
  -5 -12   3  271.32   13.68  53
  -5  12   3  301.68   13.44 107
  -5 -12   3  277.00   11.99 110
  -5  12   3  286.39   14.13  94
  -5  12   3  260.35   11.63  88
  -5 -12   3  283.00   13.98  67
  -5 -12   3  268.65   12.12  76
  -5 -12   3  267.06   12.62  73
  -5 -12   4 2741.38   64.21 145
  -5 -12   4 2872.47   67.16 135
  -5  12   4 2728.22   63.70 138
  -5  12   4 2998.80   67.79 123
  -5  12   4 2941.22   67.25 125
  -5  12   4 3071.97   67.52 118
  -5  12   4 2833.03   65.53 130
  -5  12   4 2942.01   67.77 132
  -5 -12   4 2860.44   66.91  53
  -5  12   4 2928.55   66.55 107
  -5 -12   4 2738.83   63.69 110
  -5  12   4 2960.52   67.83  94
  -5  12   4 3004.73   65.60  92
  -5  12   4 2785.77   64.65  88
  -5 -12   4 2640.12   63.76  76
  -5 -12   4 3019.52   67.38  67
  -5  12   5  174.87    9.17 138
  -5 -12   5  172.49    9.29 145
  -5 -12   5  165.78   10.72 135
  -5  12   5  188.46   10.81 125
  -5  12   5  167.61   10.13 130
  -5 -12   5  167.41    9.88  53
  -5  12   5  181.53   10.40 107
  -5  12   5  166.89    9.43  88
  -5  12   5  182.84    9.98  92
  -5 -12   5  181.01   10.69  67
  -5 -12   5  182.07   11.17  70
  -5  12   6  705.81   20.87 138
  -5 -12   6  651.78   20.29 145
  -5 -12   6  714.10   22.60 135
  -5 -12   6  723.65   22.45 139
  -5  12   6  727.66   22.69 125
  -5  12   6  721.62   22.33 130
  -5  12   6  738.16   22.92 132
  -5 -12   6  647.93   20.48  53
  -5  12   6  703.24   22.06 107
  -5  12   6  711.14   21.81  92
  -5 -12   6  676.47   20.13  68
  -5 -12   6  673.45   22.34  70
  -5 -12   6  743.63   22.63  67
  -5 -12   7  650.00   21.04 135
  -5 -12   7  634.00   20.74 139
  -5  12   7  694.82   21.15 107
  -5  12   7  703.91   21.18  92
  -5 -12   7  663.08   20.87  67
  -5  12   7  672.28   21.24 130
  -5  12   7  691.10   21.29 125
  -5  12   8   97.17    6.65 149
  -5 -12   8  101.98    7.53 139
  -5  12   8   92.59    7.02  92
  -5 -12   8   99.42    7.28  67
  -5  12   8  100.65    7.19 125
  -5 -12   9  129.28    8.12 150
  -5 -12   9  121.07    7.37 139
  -5  12   9  120.00    6.87 149
  -5  12   9  128.22    7.53  92
  -5 -12   9  121.75    7.28  67
  -5  12   9  131.65    7.75 130
  -5 -12  10   15.37    4.17 150
  -5 -12  10   11.03    3.59 139
  -5  12  10   13.75    3.41 149
  -5  12  10   15.62    3.84  92
  -5  12  10   18.38    3.95 130
  -5 -12  10   11.92    3.60  67
  -5 -12  11   44.38    3.96 150
  -5  12  11   44.94    3.55 149
  -5 -12  11   44.71    3.42 139
  -5  12  11   54.85    4.06 130
  -5  13  -8   15.26    2.73 102
  -5  13  -8   14.47    3.28  80
  -5 -13  -8   17.50    3.21  76
  -5  13  -7 1599.41   37.37 102
  -5  13  -7 1514.00   36.67 136
  -5 -13  -7 1779.24   38.42  73
  -5 -13  -7 1642.47   37.70  76
  -5  13  -7 1713.66   38.44  80
  -5  13  -6  267.71   10.53 136
  -5 -13  -6  262.74   11.30  56
  -5 -13  -6  239.73    9.18 110
  -5  13  -6  267.75   10.68 102
  -5  13  -6  254.01    9.84  95
  -5  13  -6  275.67   11.26  80
  -5 -13  -6  269.41   10.79  76
  -5  13  -5    1.16    3.87 136
  -5  13  -5    6.04    4.43 118
  -5  13  -5   -0.20    3.86 102
  -5 -13  -5    4.76    3.52 110
  -5  13  -5    7.76    4.05  95
  -5 -13  -5    4.00    4.31  76
  -5 -13  -5    8.62    4.88  73
  -5 -13  -4   40.94    7.68  43
  -5  13  -4   41.16    5.85 136
  -5  13  -4   45.58    4.77 132
  -5  13  -4   50.19    6.33 118
  -5 -13  -4   45.42    6.27  56
  -5 -13  -4   40.30    5.09 110
  -5  13  -4   53.83    6.16 102
  -5  13  -4   51.75    6.01  95
  -5 -13  -4   50.24    6.11  76
  -5 -13  -4   48.05    6.55  73
  -5 -13  -3   67.02    9.50  42
  -5 -13  -3   78.75    9.64  43
  -5  13  -3   71.99    7.14 136
  -5  13  -3   71.69    7.41 118
  -5  13  -3   63.75    6.25 132
  -5 -13  -3   63.72    7.13  56
  -5 -13  -3   70.43    7.20  53
  -5 -13  -3   75.84    6.39 110
  -5  13  -3   63.38    6.79 102
  -5  13  -3   77.18    7.27  95
  -5 -13  -3   82.63    7.70  73
  -5 -13  -3   81.19    7.17  76
  -5 -13  -2    7.01    5.42  73
  -5 -13  -2    8.13    4.92  76
  -5  13  -2   10.75    4.69 132
  -5  13  -2    9.01    5.15 118
  -5 -13  -2    6.35    5.04  53
  -5 -13  -2    6.70    4.81  56
  -5 -13  -2    6.59    4.32 110
  -5  13  -2    8.19    4.94 102
  -5  13  -2    8.27    3.79 107
  -5  13  -2    9.38    5.29  95
  -5 -13  -2   11.41    5.88  43
  -5 -13  -2    9.77    6.65  42
  -5 -13  -1  152.63    9.35  76
  -5 -13  -1  158.75    9.85  73
  -5  13  -1  156.99   10.05 118
  -5  13  -1  143.13    9.47 132
  -5  13  -1  149.72    9.76 123
  -5 -13  -1  145.72    9.59  56
  -5 -13  -1  146.63    9.91  54
  -5 -13  -1  130.75    8.04 110
  -5  13  -1  149.39    9.59 102
  -5  13  -1  144.53    8.50 107
  -5  13  -1  165.99   10.24  95
  -5 -13  -1  122.64   11.03  43
  -5 -13  -1  136.64   12.39  42
  -5  13   0  211.46   10.18 127
  -5  13   0  224.60   11.93 132
  -5  13   0  232.87   12.30 118
  -5  13   0  233.11   12.24 123
  -5 -13   0  225.81   11.36  56
  -5 -13   0  234.42   12.66  53
  -5  13   0  221.98   11.71 102
  -5  13   0  211.62   10.56 107
  -5 -13   0  186.97   14.15  42
  -5 -13   0  230.71   11.09  76
  -5 -13   0  255.56   12.89  67
  -5 -13   0  230.26   11.74  73
  -5  13   1  118.72    9.35 123
  -5  13   1  108.94    7.82 127
  -5  13   1  118.59    9.27 132
  -5  13   1  118.32    9.23 118
  -5 -13   1  115.21    9.12  54
  -5 -13   1  107.28    7.91  56
  -5  13   1  126.00    9.15 102
  -5  13   1  116.05    7.97 107
  -5 -13   1  119.67    9.62 135
  -5 -13   1  122.91    9.47  67
  -5 -13   1  115.68    7.96  76
  -5 -13   1  119.92    8.69  73
  -5 -13   2   21.01    6.58 135
  -5  13   2   20.71    5.35 125
  -5  13   2   23.76    5.77 123
  -5  13   2   28.57    6.15 118
  -5  13   2   19.76    6.14 132
  -5 -13   2   22.94    4.51  56
  -5 -13   2   28.06    6.11  53
  -5 -13   2   21.67    5.58  54
  -5  13   2   22.68    4.94 107
  -5  13   2   19.96    6.02  94
  -5 -13   2   20.76    5.14  73
  -5 -13   2   17.18    5.76  67
  -5 -13   2   17.70    4.54  76
  -5 -13   3   62.86    7.54 135
  -5  13   3   56.33    6.01 130
  -5  13   3   63.21    7.42 132
  -5  13   3   56.25    6.85 118
  -5 -13   3   50.56    6.72  53
  -5 -13   3   61.65    6.74  54
  -5  13   3   53.52    6.08 107
  -5  13   3   64.46    7.38  94
  -5 -13   3   69.60    7.52  67
  -5  13   4  279.44   12.77 125
  -5  13   4  261.41   11.66 130
  -5 -13   4  259.76   12.60  53
  -5  13   4  262.65   11.89 107
  -5 -13   4  274.56   13.07 135
  -5 -13   4  260.83   11.24 145
  -5 -13   4  271.11   12.67  67
  -5 -13   4  273.29   13.12  70
  -5 -13   5 1865.35   45.39 139
  -5 -13   5 1880.50   45.63 135
  -5  13   5 1901.17   45.93 132
  -5  13   5 1896.53   44.79 130
  -5  13   5 1928.40   45.80 125
  -5 -13   5 1744.81   44.32  53
  -5  13   5 1888.22   44.78 107
  -5  13   5 1838.13   44.27  92
  -5  13   5 1854.90   45.41  79
  -5 -13   5 1716.63   42.48  68
  -5 -13   5 1865.89   45.13  67
  -5 -13   5 1873.75   45.73  70
  -5 -13   6   16.87    5.25 139
  -5 -13   6   16.16    5.24 135
  -5  13   6   15.71    4.73 130
  -5  13   6   15.45    4.90 125
  -5 -13   6   12.38    3.74  53
  -5  13   6   15.55    4.55 107
  -5  13   6   15.50    4.60  92
  -5  13   6   20.07    5.24  94
  -5  13   6   13.94    4.83  79
  -5 -13   6   17.55    5.45  70
  -5 -13   6   10.24    4.73  67
  -5 -13   7 1071.41   28.72 139
  -5  13   7 1073.58   28.39 107
  -5  13   7 1108.25   28.96 130
  -5  13   7 1105.79   28.98 125
  -5  13   7 1097.81   28.67  92
  -5 -13   7 1113.21   28.58  67
  -5  13   7 1103.71   28.96  79
  -5 -13   8  209.71    9.88 150
  -5 -13   8  193.45    9.30 139
  -5  13   8  208.22    9.21 107
  -5  13   8  225.22    9.60 125
  -5  13   8  220.91    9.49  92
  -5  13   8  227.43    9.72  79
  -5 -13   8  203.53    9.12  67
  -5 -13   9  154.51    7.55 139
  -5 -13   9  164.28    8.00 150
  -5  13   9  170.67    7.60 107
  -5  13   9  184.57    7.91  92
  -5 -13   9  142.39    6.92  67
  -5  13   9  176.19    7.96 130
  -5  13  10  133.15    5.97  92
  -5 -13  10  118.76    5.85 150
  -5 -13  10  113.39    5.42 139
  -5  14  -7  438.61   12.78 102
  -5  14  -7  475.25   13.39 118
  -5 -14  -6  116.94    5.98  76
  -5 -14  -6  128.44    6.86  73
  -5  14  -6  115.50    6.33 102
  -5  14  -5  347.46   12.12 136
  -5  14  -5  387.43   12.86 102
  -5  14  -5  358.68   12.32  95
  -5 -14  -5  357.73   12.10  76
  -5 -14  -5  367.13   12.97  73
  -5  14  -4  132.01    7.65 136
  -5 -14  -4  121.23    7.94  56
  -5  14  -4  128.93    7.83 102
  -5  14  -4  129.52    7.69  95
  -5 -14  -4  131.55    7.49  76
  -5 -14  -4  132.99    8.09  73
  -5  14  -3  493.04   16.41 136
  -5  14  -3  489.40   15.42 132
  -5  14  -3  516.98   17.11 118
  -5 -14  -3  450.91   16.24  53
  -5 -14  -3  487.38   16.87  56
  -5  14  -3  483.33   16.51 102
  -5  14  -3  476.76   16.51  95
  -5 -14  -3  478.89   15.62  76
  -5 -14  -3  513.83   16.97  73
  -5  14  -2   18.17    4.81 136
  -5  14  -2   15.08    3.90 125
  -5  14  -2   22.74    5.35 118
  -5  14  -2   18.70    4.62 132
  -5 -14  -2   18.66    4.76  56
  -5 -14  -2   19.88    5.06  53
  -5  14  -2   25.49    5.20 102
  -5  14  -2   12.50    4.79  95
  -5 -14  -2   19.69    5.11  73
  -5 -14  -2   15.59    4.32  76
  -5  14  -1  506.79   17.48 102
  -5 -14  -1  475.24   17.61  53
  -5 -14  -1  474.69   16.83  56
  -5 -14  -1  491.04   17.00  73
  -5  14  -1  496.22   17.36  80
  -5 -14  -1  501.23   17.51  67
  -5 -14  -1  482.50   15.76  76
  -5  14  -1  473.17   16.01 125
  -5  14  -1  485.33   16.96 132
  -5  14  -1  493.32   17.41 118
  -5  14   0  368.98   14.56 132
  -5  14   0  371.30   14.74 118
  -5  14   0  356.13   13.77 125
  -5 -14   0  367.22   15.27  53
  -5 -14   0  343.56   13.74  56
  -5 -14   0  347.02   14.86  54
  -5  14   0  338.17   12.43 107
  -5  14   0  387.27   14.93 102
  -5 -14   0  372.45   15.21 135
  -5  14   0  372.91   14.84  80
  -5 -14   0  353.50   12.85  76
  -5 -14   0  375.06   14.81  67
  -5 -14   0  375.17   14.35  73
  -5 -14   1  236.00   11.89 135
  -5  14   1  203.72   10.52 125
  -5  14   1  232.48   11.70 123
  -5  14   1  223.28   11.42 132
  -5  14   1  232.39   11.52 118
  -5 -14   1  217.73   11.37  54
  -5 -14   1  208.88   10.04  56
  -5 -14   1  229.32   11.82  53
  -5  14   1  210.53    9.64 107
  -5  14   1  217.44   11.32  94
  -5  14   1  225.94   11.31  80
  -5 -14   1  244.47   11.66  67
  -5 -14   1  226.87   10.69  73
  -5 -14   2  172.83   10.18 135
  -5  14   2  168.96   10.31 132
  -5  14   2  165.85    9.71 118
  -5  14   2  167.33    9.35 125
  -5  14   2  162.15    9.94 123
  -5 -14   2  165.74   10.15  53
  -5 -14   2  151.97    9.50  54
  -5  14   2  152.41    8.29 107
  -5  14   2  163.70    9.71  94
  -5 -14   2  172.88    9.77  67
  -5 -14   3   50.63    6.51 135
  -5  14   3   58.54    6.27 125
  -5  14   3   65.16    7.07 132
  -5 -14   3   55.25    6.66  53
  -5  14   3   56.08    5.54 107
  -5  14   3   55.69    6.43  94
  -5 -14   3   62.72    6.74  67
  -5 -14   3   67.91    7.25  70
  -5  14   4  429.06   14.39 130
  -5 -14   4  413.77   15.31  53
  -5  14   4  416.05   14.38 107
  -5 -14   4  420.55   15.47 135
  -5  14   4  428.30   15.42  79
  -5 -14   4  437.71   15.93  70
  -5 -14   4  428.36   15.25  67
  -5 -14   5 1286.75   32.80 135
  -5 -14   5 1341.12   33.26 139
  -5  14   5 1347.91   33.18 125
  -5  14   5 1295.89   33.18 132
  -5  14   5 1251.09   31.87 130
  -5  14   5 1279.36   31.74 107
  -5  14   5 1299.57   33.14  94
  -5  14   5 1287.58   32.66  79
  -5 -14   5 1265.37   33.08  70
  -5 -14   5 1338.92   32.54  67
  -5  14   6   79.29    6.10 130
  -5  14   6   74.35    6.28 125
  -5 -14   6   82.54    6.64 135
  -5 -14   6   79.80    6.76 139
  -5  14   6   82.71    6.26  79
  -5 -14   6   69.98    5.98  67
  -5  14   6   67.97    5.59 107
  -5  14   7   70.35    5.78 125
  -5  14   7   74.25    5.75 130
  -5 -14   7   62.80    5.66 139
  -5 -14   7   61.88    5.02  67
  -5  14   7   65.39    5.42  79
  -5  14   7   63.02    5.10 107
  -5 -14   8  167.89    7.77 139
  -5 -14   8  185.44    8.20 150
  -5 -14   8  160.01    6.71  67
  -5  14   8  178.05    7.31 107
  -5 -14   9   29.05    3.73 150
  -5 -14   9   26.43    3.34 139
  -5  15  -6  351.42   10.22 118
  -5  15  -6  336.29   10.11  80
  -5  15  -5  403.69   12.50 102
  -5  15  -5  452.07   12.95 118
  -5  15  -5  434.90   12.74  80
  -5 -15  -5  381.09   12.08  67
  -5 -15  -5  417.52   12.04  70
  -5 -15  -5  434.13   12.83  73
  -5  15  -4  266.04   10.13 102
  -5  15  -4  289.98   10.39  80
  -5 -15  -4  276.63   10.06  67
  -5 -15  -4  280.76   10.11  70
  -5 -15  -4  282.10   10.31  73
  -5  15  -3  452.11   14.47 102
  -5  15  -3  415.01   13.99  80
  -5 -15  -3  450.71   14.19  67
  -5 -15  -3  456.81   14.39  70
  -5 -15  -3  445.74   14.22  73
  -5  15  -3  399.10   12.86 132
  -5  15  -2  322.25   11.90 132
  -5 -15  -2  324.26   12.40  56
  -5 -15  -2  331.57   12.75  53
  -5  15  -2  330.16   12.52 102
  -5 -15  -2  354.44   13.25 135
  -5  15  -2  310.82   12.17  80
  -5 -15  -2  354.57   12.85  70
  -5 -15  -2  350.18   12.45  67
  -5 -15  -2  344.04   12.35  73
  -5  15  -1  384.29   13.87 132
  -5  15  -1  382.60   14.07 118
  -5 -15  -1  379.60   13.67  56
  -5 -15  -1  383.16   14.48  53
  -5  15  -1  420.43   14.49 102
  -5 -15  -1  431.70   15.05 135
  -5 -15  -1  406.38   14.40  70
  -5 -15  -1  373.50   13.42  73
  -5 -15  -1  392.51   13.92  67
  -5  15  -1  398.01   13.96  80
  -5  15   0   79.88    6.58 132
  -5  15   0   76.98    6.64 118
  -5  15   0   70.52    5.61 125
  -5 -15   0   78.44    7.17 135
  -5 -15   0   69.15    6.79  53
  -5 -15   0   68.05    5.70  56
  -5  15   0   72.57    6.58  94
  -5 -15   0   78.74    6.44  67
  -5 -15   0   74.83    6.01  73
  -5  15   0   75.92    6.47  80
  -5  15   1  522.44   17.02 118
  -5  15   1  499.57   16.87 132
  -5  15   1  483.46   15.84 125
  -5 -15   1  518.77   17.23 135
  -5 -15   1  496.60   17.24  53
  -5  15   1  522.40   17.21  94
  -5 -15   1  515.14   16.43  67
  -5  15   2   28.09    4.80 125
  -5  15   2   32.22    5.47 132
  -5 -15   2   38.49    5.71 135
  -5 -15   2   33.43    5.47  53
  -5  15   2   29.01    5.34  94
  -5 -15   2   26.10    4.83  67
  -5 -15   2   34.67    5.76  70
  -5 -15   3  892.97   25.51  53
  -5 -15   3  924.50   25.36 135
  -5  15   3  907.46   24.87  79
  -5 -15   3  970.61   26.00  70
  -5 -15   3  949.91   24.77  67
  -5  15   3  992.83   26.17 132
  -5  15   3  936.26   25.07 125
  -5  15   4  102.63    6.69 125
  -5 -15   4   97.58    6.87 135
  -5 -15   4   88.84    6.90 139
  -5  15   4   97.61    6.77  94
  -5  15   4   73.89    5.88  79
  -5 -15   4   90.27    6.07  67
  -5 -15   4   97.65    7.14  70
  -5 -15   4   73.56    6.14  53
  -5 -15   5  452.16   14.30 135
  -5 -15   5  430.30   14.46 139
  -5  15   5  454.13   14.04  79
  -5 -15   5  416.34   13.29  67
  -5 -15   6  175.99    8.06 139
  -5  15   6  168.62    7.36  79
  -5  15   6  183.78    8.07 125
  -5 -15   7  229.89    8.69 139
  -5 -15   7  230.74    8.90 150
  -5 -15   8    8.00    2.64 139
  -5 -15   8    8.11    2.83 150
  -5 -16  -4  118.80    5.76 135
  -5  16  -4  110.38    5.12  94
  -5  16  -4   89.39    4.67  80
  -5 -16  -4  107.87    4.99  70
  -5  16  -4   98.63    5.08 118
  -5 -16  -3  186.92    7.83 135
  -5  16  -3  191.06    7.56  94
  -5  16  -3  178.92    7.01  80
  -5 -16  -3  147.16    6.23  67
  -5 -16  -3  165.48    7.33  70
  -5 -16  -3  163.98    6.70  73
  -5  16  -3  176.93    7.40 118
  -5 -16  -2  137.77    7.24 135
  -5  16  -2  144.50    7.13  94
  -5  16  -2  143.30    6.63  80
  -5 -16  -2  130.81    6.06  67
  -5 -16  -2  153.86    7.34  70
  -5 -16  -2  124.54    6.18  73
  -5  16  -2  139.71    6.39 132
  -5 -16  -1  122.07    7.01 135
  -5  16  -1  115.62    6.77  94
  -5  16  -1  121.60    6.50 132
  -5 -16   0  113.47    6.94 135
  -5  16   0  119.71    6.98  94
  -5 -16   0  101.56    5.90  67
  -5  16   0  121.97    6.96 132
  -5 -16   1  179.95    8.50 135
  -5  16   1  182.99    8.55  94
  -5 -16   1  190.11    8.77  70
  -5  16   1  191.41    8.81 132
  -5  16   1  165.32    7.20 125
  -5 -16   2  160.83    7.89 135
  -5  16   2  146.45    7.16  79
  -5 -16   2  180.12    8.54  70
  -5 -16   2  133.83    6.59  67
  -5  16   2  174.46    8.32 132
  -5  16   2  159.85    7.19 125
  -5 -16   3  178.48    8.05 135
  -5 -16   3  186.76    8.51 139
  -5  16   3  180.48    8.20  94
  -5  16   3  171.03    7.30  79
  -5 -16   3  161.28    6.67  67
  -5 -16   3  177.62    8.45  70
  -5  16   3  176.57    7.62 125
  -5 -16   4  226.29    8.72 135
  -5 -16   4  245.49    9.45 139
  -5  16   4  249.10    9.24  94
  -5  16   4  233.26    8.35  79
  -5 -16   4  230.76    9.29  70
  -5  16   4  229.14    8.82 125
  -5  16   5   35.70    3.29  79
  -5 -16   5   34.54    4.18 139
  -5 -16   6  334.95   10.05 150
  -5 -16   6  286.17    9.61 139
  -5  17  -2  176.37    6.51  94
  -5  17  -1  162.83    6.75  94
  -5 -17  -1  177.30    6.60 135
  -5  17  -1  164.56    6.36 132
  -5 -17   0  404.96   11.85 135
  -5  17   0  448.11   12.48  94
  -5 -17   0  419.03   12.40  70
  -5  17   0  437.93   12.29 132
  -5 -17   1   24.92    3.32 135
  -5 -17   1   27.70    3.77  70
  -5  17   1   31.40    3.80 132
  -5 -17   2   87.58    4.69 135
  -5 -17   2  103.63    5.55 139
  -5  17   2  101.33    5.27  94
  -5 -17   2   93.83    5.41  70
  -5  17   2  111.98    5.63 132
  -5 -17   3    1.62    2.67 139
  -5  17   3    0.54    2.25  94
  -4   0 -14  641.20   17.01   7
  -4   0 -14  614.38   16.88  97
  -4   0 -13    0.18    3.81   7
  -4   0 -13    3.49    3.90  81
  -4   0 -13   -1.25    3.85  97
  -4   0 -13    3.32    3.47 144
  -4   0 -12 2909.15   64.61  81
  -4   0 -12 2970.61   64.49  97
  -4   0 -12 2663.47   63.04  61
  -4   0 -12 2814.94   65.34  64
  -4   0 -12 2872.85   63.09 144
  -4   0 -12 2599.20   60.93 142
  -4   0 -11    0.61    5.80  64
  -4   0 -11    3.33    4.62  61
  -4   0 -11   -2.71    4.42 144
  -4   0 -11    1.45    3.79 142
  -4   0 -11    3.08    3.80 100
  -4   0 -11   -3.20    5.36  97
  -4   0 -11   -1.37    5.51  81
  -4   0 -10  387.39   15.17 100
  -4   0 -10  410.77   16.28 144
  -4   0 -10  351.75   14.57 142
  -4   0 -10  408.62   17.07  81
  -4   0 -10  392.04   16.58  97
  -4   0 -10  372.18   17.19  64
  -4   0 -10  389.59   16.06  61
  -4   0  -9    0.32    5.58  64
  -4   0  -9    2.17    4.80  61
  -4   0  -9    0.24    3.80 142
  -4   0  -9   -0.83    4.80 144
  -4   0  -9   -1.63    4.05 101
  -4   0  -9   -4.08    5.34  97
  -4   0  -9    1.26    4.29 100
  -4   0  -9    0.89    5.34  81
  -4   0  -8  654.12   21.48 142
  -4   0  -8  710.92   22.89 144
  -4   0  -8  673.02   21.98  61
  -4   0  -8  685.32   23.60  64
  -4   0  -8  684.88   21.54 101
  -4   0  -8  695.55   22.35 100
  -4   0  -8  705.77   23.18  97
  -4   0  -8  692.39   23.15  81
  -4   0  -8  665.87   27.07  25
  -4   0  -7    2.30    4.69 144
  -4   0  -7    1.57    3.69 142
  -4   0  -7   -1.65    5.08  64
  -4   0  -7    0.23    3.87  61
  -4   0  -7    2.14    5.57  56
  -4   0  -7    2.24    5.53  25
  -4   0  -7    1.34    3.80 101
  -4   0  -7    0.53    4.58  97
  -4   0  -7    2.18    4.26 100
  -4   0  -7    2.42    4.72  81
  -4   0  -6  274.45   11.85 142
  -4   0  -6  295.19   13.02 144
  -4   0  -6  295.72   14.14  56
  -4   0  -6  293.83   12.96  64
  -4   0  -6  271.28   11.52  61
  -4   0  -6  272.88   11.87 101
  -4   0  -6  290.40   12.45 100
  -4   0  -6  288.15   12.90  97
  -4   0  -6  297.65   13.07  81
  -4   0  -6  291.62   16.30  25
  -4   0  -5    0.30    3.79  41
  -4   0  -5    3.05    4.18 144
  -4   0  -5    0.76    3.29 142
  -4   0  -5    5.14    4.97  56
  -4   0  -5    2.73    4.04  64
  -4   0  -5    3.95    3.09  61
  -4   0  -5    2.38    5.30  25
  -4   0  -5    0.21    3.99 100
  -4   0  -5    1.56    3.94  97
  -4   0  -5    2.71    4.14  81
  -4   0  -4 4868.14  101.97 144
  -4   0  -4 4745.63  100.66  64
  -4   0  -4 4450.59   98.54  61
  -4   0  -4 4964.75  101.76 100
  -4   0  -4 4880.92  101.98  81
  -4   0  -4 4921.04  102.03  97
  -4   0  -4 4978.96  108.64  25
  -4   0  -4 4547.37  102.44  41
  -4   0  -3    2.07    3.48  81
  -4   0  -3    0.19    3.37   7
  -4   0  -3   -1.03    2.85  64
  -4   0  -3    4.33    4.17  56
  -4   0  -2 2689.54   59.01  64
  -4   0  -2 2896.16   62.03  56
  -4   0  -1    0.65    3.72  56
  -4   0   010565.00  213.95  18
  -4   0   010268.21  209.64  56
  -4   0   1    4.34    2.46  10
  -4   0   1   -0.62    3.37  18
  -4   0   1   -0.61    2.49  56
  -4   0   2 4892.02  103.27  18
  -4   0   3   -0.72    2.02  18
  -4   0   3    4.36    5.40   3
  -4   0   4  878.33   29.03   3
  -4   0   5    3.28    3.39 110
  -4   0   5    7.09    3.70 144
  -4   0   5    3.37    3.52  90
  -4   0   5    2.25    5.15   3
  -4   0   6 4671.79  105.59   3
  -4   0   6 4560.89   97.41 110
  -4   0   6 4554.00   97.25 150
  -4   0   6 4482.07   97.31  90
  -4   0   6 4546.38   96.94  79
  -4   0   6 4558.00   97.82  68
  -4   0   6 4495.30   96.68  67
  -4   0   7    4.35    4.27 110
  -4   0   7   -2.34    4.28   6
  -4   0   7   -0.21    3.56  79
  -4   0   7    1.02    3.84  67
  -4   0   7    1.58    4.26  68
  -4   0   7    0.36    2.94  77
  -4   0   7    6.79    4.49 150
  -4   0   7   -1.57    3.55 146
  -4   0   8 3893.35   83.08   6
  -4   0   8 3649.00   80.24  88
  -4   0   8 3791.19   81.65  67
  -4   0   8 3506.52   80.15  77
  -4   0   8 3895.74   82.56  68
  -4   0   8 3675.18   82.11 150
  -4   0   8 3639.14   80.74 138
  -4   0   8 3525.25   79.35 139
  -4   0   8 3647.65   80.12 146
  -4   0   9   -1.94    5.20   6
  -4   0   9    2.65    3.80 139
  -4   0   9    2.04    3.96 138
  -4   0   9    2.24    3.62 145
  -4   0   9   -0.27    5.28 150
  -4   0   9    2.67    3.55  88
  -4   0   9    1.62    3.97  77
  -4   0   9    3.22    4.76  67
  -4   0  10 9134.94  195.88 130
  -4   0  1010035.11  199.07   6
  -4   0  10 9457.45  196.49  77
  -4   0  10 9683.09  197.31  67
  -4   0  10 9321.32  195.54 138
  -4   0  10 9353.73  195.09 139
  -4   0  10 9566.44  198.03 150
  -4   0  11   -0.46    4.10 130
  -4   0  11   -0.91    5.21 134
  -4   0  11    1.35    4.05 139
  -4   0  11   -1.04    4.11  77
  -4   0  11   -0.27    5.23  67
  -4   0  11   -0.60    5.04   6
  -4   0  12  509.27   18.99   6
  -4   0  12  476.71   16.68 139
  -4   0  12  503.48   19.13  93
  -4   0  12  462.65   17.48  77
  -4   0  12  475.49   17.50 104
  -4   0  13   -1.91    3.95 139
  -4   0  13   -2.01    3.94 104
  -4   0  13   -1.01    4.83  93
  -4   0  13    1.60    4.24  77
  -4   0  14  343.77   13.16 148
  -4   0  14  366.05   13.83  93
  -4   0  14  340.61   13.00  77
  -4   0  14  342.01   14.16 134
  -4   0  14  374.23   13.92 117
  -4   0  15   -1.67    3.06 148
  -4   0  15    0.73    3.26  93
  -4   0  15   -1.83    2.91  77
  -4   0  15    0.17    3.71 134
  -4   0  15   -0.58    3.30 117
  -4   0  16  257.14    8.67 134
  -4  -1 -14   83.60    5.23   7
  -4  -1 -14   72.69    4.37 144
  -4   1 -14   71.40    5.11  81
  -4  -1 -14   67.89    5.04  81
  -4  -1 -14   79.37    4.95  97
  -4   1 -14   77.71    5.18  97
  -4  -1 -13  714.00   19.91   7
  -4  -1 -13  680.40   19.52  97
  -4  -1 -13  687.48   19.92  81
  -4   1 -13  701.42   19.96  97
  -4  -1 -13  673.75   19.05 144
  -4  -1 -12 1007.93   26.87 100
  -4  -1 -12 1075.25   30.32  64
  -4  -1 -12  967.24   28.19  61
  -4   1 -12 1084.62   29.42  97
  -4  -1 -12 1080.49   29.50  81
  -4  -1 -12 1069.81   29.09  97
  -4  -1 -12 1055.20   28.54 144
  -4   1 -12 1048.36   27.74 144
  -4   1 -12 1047.62   27.49 142
  -4  -1 -11  632.47   20.65 100
  -4  -1 -11  711.75   23.78  64
  -4   1 -11  652.40   23.13  64
  -4   1 -11  641.01   21.51  61
  -4  -1 -11  625.55   21.51  61
  -4   1 -11  722.62   22.92  97
  -4  -1 -11  706.95   23.01  81
  -4  -1 -11  675.25   22.17  97
  -4   1 -11  695.83   21.31 142
  -4   1 -11  685.91   21.37 144
[truncated: 1,722,639 more chars]
